# Supplementary material for: Costs of reproduction are present but latent in eusocial bumblebee queens
Source: BMC Biol. 2023 Jul 10;21:153. doi: 10.1186/s12915-023-01648-5 (PMC10334537; doi:10.1186/s12915-023-01648-5)
Supplement: Supplementary file 2 — Additional file 2: Table S1. GLMM testing for the effects of treatment and time on queen fertility following R or C treatment. Table S2. Numbers of reads in each mRNA-seq library. Table S3. Numbers of read pairs that pseudoaligned to the B. terrestris transcriptome using Kallisto. Table S4. Gene expression in queen brain following R or C treatment. Table S5. Gene expression in queen fat body following R or C treatment. Table S6. Gene expression in queen ovaries following R or C treatment. Table S7. Statistical overlap of age-related genes between R and C treatments. Table S8. Overlapping genes of age-related genes between R and C treatments. Table S9. GO terms associated with DEGs between R and C treatments. Table S10. Statistical overlap in gene lists between the current study and comparable Drosophila melanogaster studies. Table S11. Overlapping genes in gene lists between current study and comparable Drosophila melanogaster studies; Table S12. Statistical overlap in age-related genes from the current study and ageing-related genes from the Drosophila melanogaster GenAge database. Table S13. Overlapping genes between current study and the Drosophila melanogaster GenAge database. Table S14. Statistical overlap in age-related genes from the current study and ageing-related genes from the TI-J-LiFe network. Table S15. Overlapping genes between the current study and the TI-J-LiFe network. Table S16. Statistical overlap between age-related genes from current study and ageing-related genes from the enzymatic antioxidant gene set. Table S17. Overlapping genes between the current study and the enzymatic antioxidant gene set. Table S18. Differentially expressed genes in queen brain between R and C treatments. Table S19. Differentially expressed genes in queen fat body between R and C treatments. Table S20. Differentially expressed genes in queen ovaries between R and C treatments. Table S21. Statistical overlap in age-related genes within treatment and between treatments. [file 12915_2023_1648_MOESM2_ESM.xlsx]

## Sheet: Readme
Filename:	Supplementary file 1
Reference	David H. Collins, David C. Prince, Jenny L. Donelan, Tracey Chapman, and Andrew F. G. Bourke (2022). Costs of reproduction are present but latent in eusocial bumblebee queens.
Tab	Supplementary file legend
Table S1	Full list of fixed and random effects for a non-binary generalised linear model (glmm) testing for the effects of treatment and time (day) on queen fertility following treatment (numbers of eggs counted on days 5–25 inclusive) in Bombus terrestris queens. The full model was compared against a null model with the fixed effects removed. Rows present the name of each effect, and cells the effect val…
Table S2	Numbers of reads in each mRNA-seq library following mRNA-seq of single Bombus terrestris queens from the R and C treatments separated by tissue (brain, fat body, and ovaries). Columns represent: Library, the name of the library in the following format: unique number_grant code_objective number_ experiment number_RNA sample number_tissue_treatment_time point_biological replicate_sequencing lane nu…
Table S3	Numbers of read pairs in each mRNA-seq library of single Bombus terrestris queens from the R and C treatments separated by tissue (brain, fat body, and ovaries) that pseudoaligned to the B. terrestris transcriptome using Kallisto. Columns represent: Library, the name of the library in the following format: unique number_grant code_objective number_ experiment number_RNA sample number_tissue_treat…
Table S4	Gene expression including differentially expressed genes from mRNA-seq of brain from single Bombus terrestris queens from the R and C treatments. Columns represent: gene_symbol, the gene symbol for each gene; columns 2 to 23, normalised read counts from DESeq2 in the specified sample for the given gene, sample names in the format: treatment_time point_biological replicate; baseMean, The mean of n…
Table S5	Gene expression including differentially expressed genes from mRNA-seq of fat body from single Bombus terrestris queens from the R and C treatments. Columns represent: gene_symbol, the gene symbol for each gene; columns 2 to 23, normalised read counts from DESeq2 in the specified sample for the given gene, sample names in the format: treatment_time point_biological replicate; baseMean, The mean o…
Table S6	Gene expression including differentially expressed genes from mRNA-seq of ovaries from single Bombus terrestris queens from the R and C treatments. Columns represent: gene_symbol, the gene symbol for each gene; columns 2 to 25, normalised read counts from DESeq2 in the specified sample for the given gene, sample names in the format: treatment_time point_biological replicate; baseMean, The mean of…
Table S7	Results of statistical tests to determine overlap in gene lists of age-related genes isolated from single Bombus terrestris queens from the R and C treatments separated by tissue (brain, fat body, and ovaries). Columns represent: Tissue, the tissue that the differentially expressed genes (DEGs) were isolated from; Expression with age, whether the list of DEGs where more expressed with age (up-reg…
Table S8	Overlapping genes between gene lists of age-related genes isolated from single Bombus terrestris queens from the R and C treatments separated by tissue (brain, fat body, and ovaries). Columns names in the format: tissue_direction of differential expression_Bter_gene_description, where tissue (brain, fatbody or ovaries) denotes the tissue the genes were differentially expressed in; direction of di…
Table S9	Gene ontology (GO) terms associated with differentially expressed genes (DEGs) from mRNA-seq of single Bombus terrestris queens from the R and C treatments separated by tissue (brain, fat body, and ovaries). Columns represent: Tissue, the tissue that the DEGs were isolated from; Treatment, the treatment (R = removal, C = control) that the DEGs were isolated from; Ontology, the type of GO term i.e…
Table S10	Results of statistical tests to determine overlap in gene lists of age-related genes from Bombus terrestris queens in the current study and age-related genes from comparable Drosophila melanogaster studies of brain (Pacifico et al. (2018) and fat body (Chen et al. (2014)). Columns represent: Tissue, the tissue that the differentially expressed genes (DEGs) from the current study were isolated fro…
Table S11	Overlapping genes between gene lists of age-related genes from Bombus terrestris queens in the current study and age-related genes from comparable Drosophila melanogaster studies of brain (Pacifico et al. (2018) and fat body (Chen et al. (2014)). Columns names in the format: tissue_treatment_direction of differential expression_species_gene_description, where tissue (brain, fatbody or ovaries) de…
Table S12	Results of statistical tests to determine overlap in gene lists of age-related genes from Bombus terrestris queens in the current study and experimentally validated ageing-related genes from the Drosophila melanogaster GenAge database (Tacutu et al. (2018)). Columns represent: Tissue, the tissue that the differentially expressed genes (DEGs) from the current study were isolated from; Treatment, t…
Table S13	Overlapping genes between gene lists of age-related genes from Bombus terrestris queens in the current study and experimentally validated ageing-related genes from the Drosophila melanogaster GenAge database (Tacutu et al. (2018)). Columns names in the format: tissue_treatment_direction of differential expression_species_gene_description, where tissue (brain, fatbody or ovaries) denotes the tissu…
Table S14	Results of statistical tests to determine overlap in gene lists of age-related genes from Bombus terrestris queens in the current study and ageing-related genes from the TI-J-LiFe network described by Korb et al. (2021). Columns represent: Tissue, the tissue that the differentially expressed genes (DEGs) from the current study were isolated from; Treatment, the treatment (R = removal, C = control…
Table S15	Overlapping genes between gene lists of age-related genes from Bombus terrestris queens in the current study and ageing-related genes from the TI-J-LiFe network described by Korb et al. (2021). Columns names in the format: tissue_treatment_number_species_gene_description, where tissue (brain, fatbody or ovaries) denotes the tissue where the genes were differentially expressed in both species; tre…
Table S16	Results of statistical tests to determine overlap in gene lists of age-related genes from Bombus terrestris queens in the current study and ageing-related genes from the enzymatic antioxidant genes described by Kramer et al. (2021). Columns represent: Tissue, the tissue that the differentially expressed genes (DEGs) from the current study were isolated from; Treatment, the treatment (R = removal,…
Table S17	Overlapping genes between gene lists of age-related genes from Bombus terrestris queens in the current study and ageing-related genes from the enzymatic antioxidant genes described by Kramer et al. (2021). Columns names in the format: tissue_treatment_number_species_gene_description, where tissue (brain, fatbody or ovaries) denotes the tissue where the genes were differentially expressed in both …
Table S18	Differentially expressed genes from mRNA-seq of brain from single Bombus terrestris queens when comparing between the R and C treatments. Columns represent: symbol, the gene symbol for each gene; baseMean, The mean of normalized counts for all brain samples returned by DESeq2; log2FoldChange, The log2 fold change difference in normalized counts between the conditions compared; lfcSE, the standard…
Table S19	Differentially expressed genes from mRNA-seq of fat body from single Bombus terrestris queens when comparing between the R and C treatments. Columns represent: symbol, the gene symbol for each gene; baseMean, The mean of normalized counts for all fat body samples returned by DESeq2; log2FoldChange, The log2 fold change difference in normalized counts between the conditions compared; lfcSE, the st…
Table S20	Differentially expressed genes from mRNA-seq of ovary from single Bombus terrestris queens when comparing between the R and C treatments. Columns represent: symbol, the gene symbol for each gene; baseMean, The mean of normalized counts for all ovary samples returned by DESeq2; log2FoldChange, The log2 fold change difference in normalized counts between the conditions compared; lfcSE, the standard…
Table S21	Results of statistical tests to determine overlap in gene lists of age-related genes isolated from single Bombus terrestris queens from within treatment (R:TP1-R:TP2 or C:TP1-C:TP2) and between treatments (R:TP1-C:TP1 or R:TP2-C:TP2) comparisons separated by tissue (brain, fat body, and ovaries). Columns represent: Tissue, the tissue that the differentially expressed genes (DEGs) were isolated fr…
Table S22	Overlapping genes between gene lists of age-related genes isolated from single Bombus terrestris queens from within treatment (R:TP1-R:TP2 or C:TP1-C:TP2) and between treatment (R:TP1-C:TP1 or R:TP2-C:TP2) comparisons separated by tissue (brain, fat body, and ovaries). Columns names in the format: tissue_chronological time period_direction of differential expression_Bter gene description, where t…
Table S23	Treatment group and recorded longevity for each Bombus terrestris queen used in the experiment, and sample sizes after each queen death/sampling. Columns represent: ID, the unique number given to each queen; Treatment, whether the queen was assigned to R (Removal, eggs removed, N = 36) or C (Control, eggs removed and replaced, N = 35) treatments; Sub-group, within each treatment, whether the quee…
Table S24	Generalised linear models (glmm) that were used to test for the effects of egg removal treatment and time (experiment day) on life-history data in queen Bombus terrestris. In each case the final model version is given following model construction and optimisation. Each final model was compared against a null (intercept only) model using maximum likelihood tests. Columns indicate: Life history tra…
Table S25	Numbers of read pairs in each mRNA-seq library of single Bombus terrestris queens from the R and C treatments separated by tissue (brain, fat body, and ovaries) that align to the B. terrestris genome using HISAT2. Columns represent: Library, the name of the library in the following format: RNA sample number_tissue_treatment_time point_biological replicate_sequencing lane number; Tissue, the tissu…
Table S26	Normalized read counts from pseudoalignment of mRNA-seq of brain from single Bombus terrestris queens against the Holobee barcode database using Kallisto. Columns represent: sequence, the sequence from the Holobee barcode database for which normalized read counts are shown; columns 2 to 23, normalised read counts from DESeq2 in the specified sample for the given gene, sample names in the format: …
Table S27	Normalized read counts from pseudoalignment of mRNA-seq of fat body from single Bombus terrestris queens against the Holobee barcode database using Kallisto. Columns represent: sequence, the sequence from the Holobee barcode database for which normalized read counts are shown; columns 2 to 23, normalised read counts from DESeq2 in the specified sample for the given gene, sample names in the forma…
Table S28	Normalized read counts from pseudoalignment of mRNA-seq of ovaries from single Bombus terrestris queens against the Holobee barcode database using Kallisto. Columns represent: sequence, the sequence from the Holobee barcode database for which normalized read counts are shown; columns 2 to 25, normalised read counts from DESeq2 in the specified sample for the given gene, sample names in the format…

## Sheet: Table S1
Model:	Full model	Null model
Fixed effects	b [95% conf.]	b [95% conf.]
Intercept	2.865*** [2.755, 2.976]	3.241*** [3.059, 3.420]
Treatment (R)	1.147*** [0.994, 1.300]	NA
Day	-0.390*** [-0.447, -0.334]	NA
Day2	-0.026 [-0.080, 0.028]	NA
Treatment: Day	0.273*** [0.193, 0.352]	NA
Treatment: Day2	-0.138*** [-0.211, -0.064]	NA
Random effects	σ	σ
ID	0.147	0.623
Day	0.285	0.389
R2 GLMM (m)	0.248	NA
R2 GLMM (c)	0.302	NA
ICC [ID]	0.02	0.216
ICC [day]	0.078	0.074
AIC	26816.5	27050.3

## Sheet: Table S2
Library	Tissue	Number of reads	Total number of read pairs per sample
097_NER0008751_obj1_exp1_DC125_brain_R_TP1G_rep3_L1_R1	Brain	28512627	57178727
097_NER0008751_obj1_exp1_DC125_brain_R_TP1G_rep3_L1_R2	Brain	28512627
098_NER0008751_obj1_exp1_DC125_brain_R_TP1G_rep3_L2_R1	Brain	28666100
098_NER0008751_obj1_exp1_DC125_brain_R_TP1G_rep3_L2_R2	Brain	28666100
099_NER0008751_obj1_exp1_DC128_brain_C_TP1G_rep1_L1_R1	Brain	29585518	59321844
099_NER0008751_obj1_exp1_DC128_brain_C_TP1G_rep1_L1_R2	Brain	29585518
100_NER0008751_obj1_exp1_DC128_brain_C_TP1G_rep1_L2_R1	Brain	29736326
100_NER0008751_obj1_exp1_DC128_brain_C_TP1G_rep1_L2_R2	Brain	29736326
101_NER0008751_obj1_exp1_DC131_brain_R_TP2G_rep5_L1_R1	Brain	26526524	53194218
101_NER0008751_obj1_exp1_DC131_brain_R_TP2G_rep5_L1_R2	Brain	26526524
102_NER0008751_obj1_exp1_DC131_brain_R_TP2G_rep5_L2_R1	Brain	26667694
102_NER0008751_obj1_exp1_DC131_brain_R_TP2G_rep5_L2_R2	Brain	26667694
103_NER0008751_obj1_exp1_DC134_brain_C_TP1G_rep5_L1_R1	Brain	24296813	48706349
103_NER0008751_obj1_exp1_DC134_brain_C_TP1G_rep5_L1_R2	Brain	24296813
104_NER0008751_obj1_exp1_DC134_brain_C_TP1G_rep5_L2_R1	Brain	24409536
104_NER0008751_obj1_exp1_DC134_brain_C_TP1G_rep5_L2_R2	Brain	24409536
105_NER0008751_obj1_exp1_DC137_brain_C_TP1G_rep2_L1_R1	Brain	23323407	46745066
105_NER0008751_obj1_exp1_DC137_brain_C_TP1G_rep2_L1_R2	Brain	23323407
106_NER0008751_obj1_exp1_DC137_brain_C_TP1G_rep2_L2_R1	Brain	23421659
106_NER0008751_obj1_exp1_DC137_brain_C_TP1G_rep2_L2_R2	Brain	23421659
107_NER0008751_obj1_exp1_DC140_brain_R_TP2G_rep3_L1_R1	Brain	23872728	47840552
107_NER0008751_obj1_exp1_DC140_brain_R_TP2G_rep3_L1_R2	Brain	23872728
108_NER0008751_obj1_exp1_DC140_brain_R_TP2G_rep3_L2_R1	Brain	23967824
108_NER0008751_obj1_exp1_DC140_brain_R_TP2G_rep3_L2_R2	Brain	23967824
109_NER0008751_obj1_exp1_DC143_brain_R_TP1G_rep4_L1_R1	Brain	24086761	48286718
109_NER0008751_obj1_exp1_DC143_brain_R_TP1G_rep4_L1_R2	Brain	24086761
110_NER0008751_obj1_exp1_DC143_brain_R_TP1G_rep4_L2_R1	Brain	24199957
110_NER0008751_obj1_exp1_DC143_brain_R_TP1G_rep4_L2_R2	Brain	24199957
111_NER0008751_obj1_exp1_DC146_brain_C_TP2G_rep2_L1_R1	Brain	23631915	47372808
111_NER0008751_obj1_exp1_DC146_brain_C_TP2G_rep2_L1_R2	Brain	23631915
112_NER0008751_obj1_exp1_DC146_brain_C_TP2G_rep2_L2_R1	Brain	23740893
112_NER0008751_obj1_exp1_DC146_brain_C_TP2G_rep2_L2_R2	Brain	23740893
113_NER0008751_obj1_exp1_DC149_brain_C_TP2G_rep4_L1_R1	Brain	28575293	57301991
113_NER0008751_obj1_exp1_DC149_brain_C_TP2G_rep4_L1_R2	Brain	28575293
114_NER0008751_obj1_exp1_DC149_brain_C_TP2G_rep4_L2_R1	Brain	28726698
114_NER0008751_obj1_exp1_DC149_brain_C_TP2G_rep4_L2_R2	Brain	28726698
115_NER0008751_obj1_exp1_DC152_brain_C_TP1G_rep3_L1_R1	Brain	28950642	58038731
115_NER0008751_obj1_exp1_DC152_brain_C_TP1G_rep3_L1_R2	Brain	28950642
116_NER0008751_obj1_exp1_DC152_brain_C_TP1G_rep3_L2_R1	Brain	29088089
116_NER0008751_obj1_exp1_DC152_brain_C_TP1G_rep3_L2_R2	Brain	29088089
117_NER0008751_obj1_exp1_DC155_brain_R_TP1G_rep2_L1_R1	Brain	28181350	56540457
117_NER0008751_obj1_exp1_DC155_brain_R_TP1G_rep2_L1_R2	Brain	28181350
118_NER0008751_obj1_exp1_DC155_brain_R_TP1G_rep2_L2_R1	Brain	28359107
118_NER0008751_obj1_exp1_DC155_brain_R_TP1G_rep2_L2_R2	Brain	28359107
119_NER0008751_obj1_exp1_DC158_brain_R_TP2G_rep4_L1_R1	Brain	26352356	52878031
119_NER0008751_obj1_exp1_DC158_brain_R_TP2G_rep4_L1_R2	Brain	26352356
120_NER0008751_obj1_exp1_DC158_brain_R_TP2G_rep4_L2_R1	Brain	26525675
120_NER0008751_obj1_exp1_DC158_brain_R_TP2G_rep4_L2_R2	Brain	26525675
121_NER0008751_obj1_exp1_DC161_brain_C_TP2G_rep6_L1_R1	Brain	24261604	48652870
121_NER0008751_obj1_exp1_DC161_brain_C_TP2G_rep6_L1_R2	Brain	24261604
122_NER0008751_obj1_exp1_DC161_brain_C_TP2G_rep6_L2_R1	Brain	24391266
122_NER0008751_obj1_exp1_DC161_brain_C_TP2G_rep6_L2_R2	Brain	24391266
123_NER0008751_obj1_exp1_DC164_brain_R_TP1G_rep1_L1_R1	Brain	26371972	52872993
123_NER0008751_obj1_exp1_DC164_brain_R_TP1G_rep1_L1_R2	Brain	26371972
124_NER0008751_obj1_exp1_DC164_brain_R_TP1G_rep1_L2_R1	Brain	26501021
124_NER0008751_obj1_exp1_DC164_brain_R_TP1G_rep1_L2_R2	Brain	26501021
125_NER0008751_obj1_exp1_DC167_brain_C_TP2G_rep3_L1_R1	Brain	23116336	46348535
125_NER0008751_obj1_exp1_DC167_brain_C_TP2G_rep3_L1_R2	Brain	23116336
126_NER0008751_obj1_exp1_DC167_brain_C_TP2G_rep3_L2_R1	Brain	23232199
126_NER0008751_obj1_exp1_DC167_brain_C_TP2G_rep3_L2_R2	Brain	23232199
127_NER0008751_obj1_exp1_DC170_brain_R_TP1G_rep6_L1_R1	Brain	25931662	51986939
127_NER0008751_obj1_exp1_DC170_brain_R_TP1G_rep6_L1_R2	Brain	25931662
128_NER0008751_obj1_exp1_DC170_brain_R_TP1G_rep6_L2_R1	Brain	26055277
128_NER0008751_obj1_exp1_DC170_brain_R_TP1G_rep6_L2_R2	Brain	26055277
129_NER0008751_obj1_exp1_DC173_brain_R_TP2G_rep2_L1_R1	Brain	33108704	66393943
129_NER0008751_obj1_exp1_DC173_brain_R_TP2G_rep2_L1_R2	Brain	33108704
130_NER0008751_obj1_exp1_DC173_brain_R_TP2G_rep2_L2_R1	Brain	33285239
130_NER0008751_obj1_exp1_DC173_brain_R_TP2G_rep2_L2_R2	Brain	33285239
131_NER0008751_obj1_exp1_DC176_brain_C_TP1G_rep4_L1_R1	Brain	34954035	70082251
131_NER0008751_obj1_exp1_DC176_brain_C_TP1G_rep4_L1_R2	Brain	34954035
132_NER0008751_obj1_exp1_DC176_brain_C_TP1G_rep4_L2_R1	Brain	35128216
132_NER0008751_obj1_exp1_DC176_brain_C_TP1G_rep4_L2_R2	Brain	35128216
133_NER0008751_obj1_exp1_DC179_brain_R_TP1G_rep5_L1_R1	Brain	33730163	67680031
133_NER0008751_obj1_exp1_DC179_brain_R_TP1G_rep5_L1_R2	Brain	33730163
134_NER0008751_obj1_exp1_DC179_brain_R_TP1G_rep5_L2_R1	Brain	33949868
134_NER0008751_obj1_exp1_DC179_brain_R_TP1G_rep5_L2_R2	Brain	33949868
135_NER0008751_obj1_exp1_DC182_brain_C_TP1G_rep6_L1_R1	Brain	31167992	62515139
135_NER0008751_obj1_exp1_DC182_brain_C_TP1G_rep6_L1_R2	Brain	31167992
136_NER0008751_obj1_exp1_DC182_brain_C_TP1G_rep6_L2_R1	Brain	31347147
136_NER0008751_obj1_exp1_DC182_brain_C_TP1G_rep6_L2_R2	Brain	31347147
137_NER0008751_obj1_exp1_DC185_brain_C_TP2G_rep1_L1_R1	Brain	28212479	56599413
137_NER0008751_obj1_exp1_DC185_brain_C_TP2G_rep1_L1_R2	Brain	28212479
138_NER0008751_obj1_exp1_DC185_brain_C_TP2G_rep1_L2_R1	Brain	28386934
138_NER0008751_obj1_exp1_DC185_brain_C_TP2G_rep1_L2_R2	Brain	28386934
139_NER0008751_obj1_exp1_DC188_brain_R_TP2G_rep1_L1_R1	Brain	29755174	59643351
139_NER0008751_obj1_exp1_DC188_brain_R_TP2G_rep1_L1_R2	Brain	29755174
140_NER0008751_obj1_exp1_DC188_brain_R_TP2G_rep1_L2_R1	Brain	29888177
140_NER0008751_obj1_exp1_DC188_brain_R_TP2G_rep1_L2_R2	Brain	29888177
		Mean	5.5281e+07
Library	Tissue	Number of reads	Total number of read pairs per sample
003_NER0008751_obj1_exp1_DC121_fatbody_R_TP2G_rep6_L1_R1	Fat body	28933535	58031389
003_NER0008751_obj1_exp1_DC121_fatbody_R_TP2G_rep6_L1_R2	Fat body	28933535
004_NER0008751_obj1_exp1_DC121_fatbody_R_TP2G_rep6_L2_R1	Fat body	29097854
004_NER0008751_obj1_exp1_DC121_fatbody_R_TP2G_rep6_L2_R2	Fat body	29097854
005_NER0008751_obj1_exp1_DC124_fatbody_C_TP2G_rep5_L1_R1	Fat body	26631889	53417874
005_NER0008751_obj1_exp1_DC124_fatbody_C_TP2G_rep5_L1_R2	Fat body	26631889
006_NER0008751_obj1_exp1_DC124_fatbody_C_TP2G_rep5_L2_R1	Fat body	26785985
006_NER0008751_obj1_exp1_DC124_fatbody_C_TP2G_rep5_L2_R2	Fat body	26785985
007_NER0008751_obj1_exp1_DC127_fatbody_R_TP1G_rep3_L1_R1	Fat body	30525629	61249437
007_NER0008751_obj1_exp1_DC127_fatbody_R_TP1G_rep3_L1_R2	Fat body	30525629
008_NER0008751_obj1_exp1_DC127_fatbody_R_TP1G_rep3_L2_R1	Fat body	30723808
008_NER0008751_obj1_exp1_DC127_fatbody_R_TP1G_rep3_L2_R2	Fat body	30723808
009_NER0008751_obj1_exp1_DC130_fatbody_C_TP1G_rep1_L1_R1	Fat body	28443893	57026610
009_NER0008751_obj1_exp1_DC130_fatbody_C_TP1G_rep1_L1_R2	Fat body	28443893
010_NER0008751_obj1_exp1_DC130_fatbody_C_TP1G_rep1_L2_R1	Fat body	28582717
010_NER0008751_obj1_exp1_DC130_fatbody_C_TP1G_rep1_L2_R2	Fat body	28582717
011_NER0008751_obj1_exp1_DC133_fatbody_R_TP2G_rep5_L1_R1	Fat body	30240731	60637910
011_NER0008751_obj1_exp1_DC133_fatbody_R_TP2G_rep5_L1_R2	Fat body	30240731
012_NER0008751_obj1_exp1_DC133_fatbody_R_TP2G_rep5_L2_R1	Fat body	30397179
012_NER0008751_obj1_exp1_DC133_fatbody_R_TP2G_rep5_L2_R2	Fat body	30397179
015_NER0008751_obj1_exp1_DC136_fatbody_C_TP1G_rep5_L1_R1	Fat body	38435863	77068631
015_NER0008751_obj1_exp1_DC136_fatbody_C_TP1G_rep5_L1_R2	Fat body	38435863
016_NER0008751_obj1_exp1_DC136_fatbody_C_TP1G_rep5_L2_R1	Fat body	38632768
016_NER0008751_obj1_exp1_DC136_fatbody_C_TP1G_rep5_L2_R2	Fat body	38632768
017_NER0008751_obj1_exp1_DC139_fatbody_C_TP1G_rep2_L1_R1	Fat body	31557546	63320946
017_NER0008751_obj1_exp1_DC139_fatbody_C_TP1G_rep2_L1_R2	Fat body	31557546
018_NER0008751_obj1_exp1_DC139_fatbody_C_TP1G_rep2_L2_R1	Fat body	31763400
018_NER0008751_obj1_exp1_DC139_fatbody_C_TP1G_rep2_L2_R2	Fat body	31763400
021_NER0008751_obj1_exp1_DC142_fatbody_R_TP2G_rep3_L1_R1	Fat body	33266617	66743473
021_NER0008751_obj1_exp1_DC142_fatbody_R_TP2G_rep3_L1_R2	Fat body	33266617
022_NER0008751_obj1_exp1_DC142_fatbody_R_TP2G_rep3_L2_R1	Fat body	33476856
022_NER0008751_obj1_exp1_DC142_fatbody_R_TP2G_rep3_L2_R2	Fat body	33476856
025_NER0008751_obj1_exp1_DC145_fatbody_R_TP1G_rep4_L1_R1	Fat body	28746156	57643535
025_NER0008751_obj1_exp1_DC145_fatbody_R_TP1G_rep4_L1_R2	Fat body	28746156
026_NER0008751_obj1_exp1_DC145_fatbody_R_TP1G_rep4_L2_R1	Fat body	28897379
026_NER0008751_obj1_exp1_DC145_fatbody_R_TP1G_rep4_L2_R2	Fat body	28897379
027_NER0008751_obj1_exp1_DC148_fatbody_C_TP2G_rep2_L1_R1	Fat body	33534137	67295623
027_NER0008751_obj1_exp1_DC148_fatbody_C_TP2G_rep2_L1_R2	Fat body	33534137
028_NER0008751_obj1_exp1_DC148_fatbody_C_TP2G_rep2_L2_R1	Fat body	33761486
028_NER0008751_obj1_exp1_DC148_fatbody_C_TP2G_rep2_L2_R2	Fat body	33761486
029_NER0008751_obj1_exp1_DC151_fatbody_C_TP2G_rep4_L1_R1	Fat body	38451640	77099359
029_NER0008751_obj1_exp1_DC151_fatbody_C_TP2G_rep4_L1_R2	Fat body	38451640
030_NER0008751_obj1_exp1_DC151_fatbody_C_TP2G_rep4_L2_R1	Fat body	38647719
030_NER0008751_obj1_exp1_DC151_fatbody_C_TP2G_rep4_L2_R2	Fat body	38647719
033_NER0008751_obj1_exp1_DC154_fatbody_C_TP1G_rep3_L1_R1	Fat body	30486570	61180476
033_NER0008751_obj1_exp1_DC154_fatbody_C_TP1G_rep3_L1_R2	Fat body	30486570
034_NER0008751_obj1_exp1_DC154_fatbody_C_TP1G_rep3_L2_R1	Fat body	30693906
034_NER0008751_obj1_exp1_DC154_fatbody_C_TP1G_rep3_L2_R2	Fat body	30693906
037_NER0008751_obj1_exp1_DC157_fatbody_R_TP1G_rep2_L1_R1	Fat body	33732972	67683584
037_NER0008751_obj1_exp1_DC157_fatbody_R_TP1G_rep2_L1_R2	Fat body	33732972
038_NER0008751_obj1_exp1_DC157_fatbody_R_TP1G_rep2_L2_R1	Fat body	33950612
038_NER0008751_obj1_exp1_DC157_fatbody_R_TP1G_rep2_L2_R2	Fat body	33950612
041_NER0008751_obj1_exp1_DC160_fatbody_R_TP2G_rep4_L1_R1	Fat body	31570291	63335851
041_NER0008751_obj1_exp1_DC160_fatbody_R_TP2G_rep4_L1_R2	Fat body	31570291
042_NER0008751_obj1_exp1_DC160_fatbody_R_TP2G_rep4_L2_R1	Fat body	31765560
042_NER0008751_obj1_exp1_DC160_fatbody_R_TP2G_rep4_L2_R2	Fat body	31765560
045_NER0008751_obj1_exp1_DC163_fatbody_C_TP2G_rep6_L1_R1	Fat body	35373306	70993667
045_NER0008751_obj1_exp1_DC163_fatbody_C_TP2G_rep6_L1_R2	Fat body	35373306
046_NER0008751_obj1_exp1_DC163_fatbody_C_TP2G_rep6_L2_R1	Fat body	35620361
046_NER0008751_obj1_exp1_DC163_fatbody_C_TP2G_rep6_L2_R2	Fat body	35620361
049_NER0008751_obj1_exp1_DC166_fatbody_R_TP1G_rep1_L1_R1	Fat body	30430957	61036307
049_NER0008751_obj1_exp1_DC166_fatbody_R_TP1G_rep1_L1_R2	Fat body	30430957
050_NER0008751_obj1_exp1_DC166_fatbody_R_TP1G_rep1_L2_R1	Fat body	30605350
050_NER0008751_obj1_exp1_DC166_fatbody_R_TP1G_rep1_L2_R2	Fat body	30605350
053_NER0008751_obj1_exp1_DC169_fatbody_C_TP2G_rep3_L1_R1	Fat body	28148411	56490237
053_NER0008751_obj1_exp1_DC169_fatbody_C_TP2G_rep3_L1_R2	Fat body	28148411
054_NER0008751_obj1_exp1_DC169_fatbody_C_TP2G_rep3_L2_R1	Fat body	28341826
054_NER0008751_obj1_exp1_DC169_fatbody_C_TP2G_rep3_L2_R2	Fat body	28341826
057_NER0008751_obj1_exp1_DC172_fatbody_R_TP1G_rep6_L1_R1	Fat body	27062339	54296159
057_NER0008751_obj1_exp1_DC172_fatbody_R_TP1G_rep6_L1_R2	Fat body	27062339
058_NER0008751_obj1_exp1_DC172_fatbody_R_TP1G_rep6_L2_R1	Fat body	27233820
058_NER0008751_obj1_exp1_DC172_fatbody_R_TP1G_rep6_L2_R2	Fat body	27233820
061_NER0008751_obj1_exp1_DC175_fatbody_R_TP2G_rep2_L1_R1	Fat body	28680631	57554451
061_NER0008751_obj1_exp1_DC175_fatbody_R_TP2G_rep2_L1_R2	Fat body	28680631
062_NER0008751_obj1_exp1_DC175_fatbody_R_TP2G_rep2_L2_R1	Fat body	28873820
062_NER0008751_obj1_exp1_DC175_fatbody_R_TP2G_rep2_L2_R2	Fat body	28873820
065_NER0008751_obj1_exp1_DC178_fatbody_C_TP1G_rep4_L1_R1	Fat body	29615356	59384896
065_NER0008751_obj1_exp1_DC178_fatbody_C_TP1G_rep4_L1_R2	Fat body	29615356
066_NER0008751_obj1_exp1_DC178_fatbody_C_TP1G_rep4_L2_R1	Fat body	29769540
066_NER0008751_obj1_exp1_DC178_fatbody_C_TP1G_rep4_L2_R2	Fat body	29769540
069_NER0008751_obj1_exp1_DC181_fatbody_R_TP1G_rep5_L1_R1	Fat body	28048144	56247027
069_NER0008751_obj1_exp1_DC181_fatbody_R_TP1G_rep5_L1_R2	Fat body	28048144
070_NER0008751_obj1_exp1_DC181_fatbody_R_TP1G_rep5_L2_R1	Fat body	28198883
070_NER0008751_obj1_exp1_DC181_fatbody_R_TP1G_rep5_L2_R2	Fat body	28198883
073_NER0008751_obj1_exp1_DC184_fatbody_C_TP1G_rep6_L1_R1	Fat body	29932173	60015413
073_NER0008751_obj1_exp1_DC184_fatbody_C_TP1G_rep6_L1_R2	Fat body	29932173
074_NER0008751_obj1_exp1_DC184_fatbody_C_TP1G_rep6_L2_R1	Fat body	30083240
074_NER0008751_obj1_exp1_DC184_fatbody_C_TP1G_rep6_L2_R2	Fat body	30083240
075_NER0008751_obj1_exp1_DC187_fatbody_C_TP2G_rep1_L1_R1	Fat body	28676593	57497911
075_NER0008751_obj1_exp1_DC187_fatbody_C_TP2G_rep1_L1_R2	Fat body	28676593
076_NER0008751_obj1_exp1_DC187_fatbody_C_TP2G_rep1_L2_R1	Fat body	28821318
076_NER0008751_obj1_exp1_DC187_fatbody_C_TP2G_rep1_L2_R2	Fat body	28821318
079_NER0008751_obj1_exp1_DC190_fatbody_R_TP2G_rep1_L1_R1	Fat body	29654225	59503338
079_NER0008751_obj1_exp1_DC190_fatbody_R_TP2G_rep1_L1_R2	Fat body	29654225
080_NER0008751_obj1_exp1_DC190_fatbody_R_TP2G_rep1_L2_R1	Fat body	29849113
080_NER0008751_obj1_exp1_DC190_fatbody_R_TP2G_rep1_L2_R2	Fat body	29849113
		Mean	6.18648e+07
Library	Tissue	Number of reads	Total number of read pairs per sample
001_NER0008751_obj1_exp1_DC120_ovary_R_TP2G_rep6_L1_R1	Ovaries	29646733	59447407
001_NER0008751_obj1_exp1_DC120_ovary_R_TP2G_rep6_L1_R2	Ovaries	29646733
002_NER0008751_obj1_exp1_DC120_ovary_R_TP2G_rep6_L2_R1	Ovaries	29800674
002_NER0008751_obj1_exp1_DC120_ovary_R_TP2G_rep6_L2_R2	Ovaries	29800674
013_NER0008751_obj1_exp1_DC135_ovary_C_TP1G_rep5_L1_R1	Ovaries	28191011	56541176
013_NER0008751_obj1_exp1_DC135_ovary_C_TP1G_rep5_L1_R2	Ovaries	28191011
014_NER0008751_obj1_exp1_DC135_ovary_C_TP1G_rep5_L2_R1	Ovaries	28350165
014_NER0008751_obj1_exp1_DC135_ovary_C_TP1G_rep5_L2_R2	Ovaries	28350165
019_NER0008751_obj1_exp1_DC141_ovary_R_TP2G_rep3_L1_R1	Ovaries	29112814	58378240
019_NER0008751_obj1_exp1_DC141_ovary_R_TP2G_rep3_L1_R2	Ovaries	29112814
020_NER0008751_obj1_exp1_DC141_ovary_R_TP2G_rep3_L2_R1	Ovaries	29265426
020_NER0008751_obj1_exp1_DC141_ovary_R_TP2G_rep3_L2_R2	Ovaries	29265426
023_NER0008751_obj1_exp1_DC144_ovary_R_TP1G_rep4_L1_R1	Ovaries	28186753	56584025
023_NER0008751_obj1_exp1_DC144_ovary_R_TP1G_rep4_L1_R2	Ovaries	28186753
024_NER0008751_obj1_exp1_DC144_ovary_R_TP1G_rep4_L2_R1	Ovaries	28397272
024_NER0008751_obj1_exp1_DC144_ovary_R_TP1G_rep4_L2_R2	Ovaries	28397272
031_NER0008751_obj1_exp1_DC153_ovary_C_TP1G_rep3_L1_R1	Ovaries	41882367	83986973
031_NER0008751_obj1_exp1_DC153_ovary_C_TP1G_rep3_L1_R2	Ovaries	41882367
032_NER0008751_obj1_exp1_DC153_ovary_C_TP1G_rep3_L2_R1	Ovaries	42104606
032_NER0008751_obj1_exp1_DC153_ovary_C_TP1G_rep3_L2_R2	Ovaries	42104606
035_NER0008751_obj1_exp1_DC156_ovary_R_TP1G_rep2_L1_R1	Ovaries	36442645	73072451
035_NER0008751_obj1_exp1_DC156_ovary_R_TP1G_rep2_L1_R2	Ovaries	36442645
036_NER0008751_obj1_exp1_DC156_ovary_R_TP1G_rep2_L2_R1	Ovaries	36629806
036_NER0008751_obj1_exp1_DC156_ovary_R_TP1G_rep2_L2_R2	Ovaries	36629806
039_NER0008751_obj1_exp1_DC159_ovary_R_TP2G_rep4_L1_R1	Ovaries	40875036	81979208
039_NER0008751_obj1_exp1_DC159_ovary_R_TP2G_rep4_L1_R2	Ovaries	40875036
040_NER0008751_obj1_exp1_DC159_ovary_R_TP2G_rep4_L2_R1	Ovaries	41104172
040_NER0008751_obj1_exp1_DC159_ovary_R_TP2G_rep4_L2_R2	Ovaries	41104172
043_NER0008751_obj1_exp1_DC162_ovary_C_TP2G_rep6_L1_R1	Ovaries	32722880	65633678
043_NER0008751_obj1_exp1_DC162_ovary_C_TP2G_rep6_L1_R2	Ovaries	32722880
044_NER0008751_obj1_exp1_DC162_ovary_C_TP2G_rep6_L2_R1	Ovaries	32910798
044_NER0008751_obj1_exp1_DC162_ovary_C_TP2G_rep6_L2_R2	Ovaries	32910798
047_NER0008751_obj1_exp1_DC165_ovary_R_TP1G_rep1_L1_R1	Ovaries	36201275	72570158
047_NER0008751_obj1_exp1_DC165_ovary_R_TP1G_rep1_L1_R2	Ovaries	36201275
048_NER0008751_obj1_exp1_DC165_ovary_R_TP1G_rep1_L2_R1	Ovaries	36368883
048_NER0008751_obj1_exp1_DC165_ovary_R_TP1G_rep1_L2_R2	Ovaries	36368883
051_NER0008751_obj1_exp1_DC168_ovary_C_TP2G_rep3_L1_R1	Ovaries	37259680	74763065
051_NER0008751_obj1_exp1_DC168_ovary_C_TP2G_rep3_L1_R2	Ovaries	37259680
052_NER0008751_obj1_exp1_DC168_ovary_C_TP2G_rep3_L2_R1	Ovaries	37503385
052_NER0008751_obj1_exp1_DC168_ovary_C_TP2G_rep3_L2_R2	Ovaries	37503385
055_NER0008751_obj1_exp1_DC171_ovary_R_TP1G_rep6_L1_R1	Ovaries	37923942	76077140
055_NER0008751_obj1_exp1_DC171_ovary_R_TP1G_rep6_L1_R2	Ovaries	37923942
056_NER0008751_obj1_exp1_DC171_ovary_R_TP1G_rep6_L2_R1	Ovaries	38153198
056_NER0008751_obj1_exp1_DC171_ovary_R_TP1G_rep6_L2_R2	Ovaries	38153198
059_NER0008751_obj1_exp1_DC174_ovary_R_TP2G_rep2_L1_R1	Ovaries	35757225	71700759
059_NER0008751_obj1_exp1_DC174_ovary_R_TP2G_rep2_L1_R2	Ovaries	35757225
060_NER0008751_obj1_exp1_DC174_ovary_R_TP2G_rep2_L2_R1	Ovaries	35943534
060_NER0008751_obj1_exp1_DC174_ovary_R_TP2G_rep2_L2_R2	Ovaries	35943534
063_NER0008751_obj1_exp1_DC177_ovary_C_TP1G_rep4_L1_R1	Ovaries	31713348	63565332
063_NER0008751_obj1_exp1_DC177_ovary_C_TP1G_rep4_L1_R2	Ovaries	31713348
064_NER0008751_obj1_exp1_DC177_ovary_C_TP1G_rep4_L2_R1	Ovaries	31851984
064_NER0008751_obj1_exp1_DC177_ovary_C_TP1G_rep4_L2_R2	Ovaries	31851984
067_NER0008751_obj1_exp1_DC180_ovary_R_TP1G_rep5_L1_R1	Ovaries	38650375	77493098
067_NER0008751_obj1_exp1_DC180_ovary_R_TP1G_rep5_L1_R2	Ovaries	38650375
068_NER0008751_obj1_exp1_DC180_ovary_R_TP1G_rep5_L2_R1	Ovaries	38842723
068_NER0008751_obj1_exp1_DC180_ovary_R_TP1G_rep5_L2_R2	Ovaries	38842723
071_NER0008751_obj1_exp1_DC183_ovary_C_TP1G_rep6_L1_R1	Ovaries	37686821	75589815
071_NER0008751_obj1_exp1_DC183_ovary_C_TP1G_rep6_L1_R2	Ovaries	37686821
072_NER0008751_obj1_exp1_DC183_ovary_C_TP1G_rep6_L2_R1	Ovaries	37902994
072_NER0008751_obj1_exp1_DC183_ovary_C_TP1G_rep6_L2_R2	Ovaries	37902994
077_NER0008751_obj1_exp1_DC189_ovary_R_TP2G_rep1_L1_R1	Ovaries	36283327	72749088
077_NER0008751_obj1_exp1_DC189_ovary_R_TP2G_rep1_L1_R2	Ovaries	36283327
078_NER0008751_obj1_exp1_DC189_ovary_R_TP2G_rep1_L2_R1	Ovaries	36465761
078_NER0008751_obj1_exp1_DC189_ovary_R_TP2G_rep1_L2_R2	Ovaries	36465761
081_NER0008751_obj1_exp1_DC191_ovary_C_TP2G_rep5_L1_R1	Ovaries	31133254	62487297
081_NER0008751_obj1_exp1_DC191_ovary_C_TP2G_rep5_L1_R2	Ovaries	31133254
082_NER0008751_obj1_exp1_DC191_ovary_C_TP2G_rep5_L2_R1	Ovaries	31354043
082_NER0008751_obj1_exp1_DC191_ovary_C_TP2G_rep5_L2_R2	Ovaries	31354043
083_NER0008751_obj1_exp1_DC192_ovary_R_TP1G_rep3_L1_R1	Ovaries	32164727	64500157
083_NER0008751_obj1_exp1_DC192_ovary_R_TP1G_rep3_L1_R2	Ovaries	32164727
084_NER0008751_obj1_exp1_DC192_ovary_R_TP1G_rep3_L2_R1	Ovaries	32335430
084_NER0008751_obj1_exp1_DC192_ovary_R_TP1G_rep3_L2_R2	Ovaries	32335430
085_NER0008751_obj1_exp1_DC193_ovary_C_TP1G_rep1_L1_R1	Ovaries	28417037	56974057
085_NER0008751_obj1_exp1_DC193_ovary_C_TP1G_rep1_L1_R2	Ovaries	28417037
086_NER0008751_obj1_exp1_DC193_ovary_C_TP1G_rep1_L2_R1	Ovaries	28557020
086_NER0008751_obj1_exp1_DC193_ovary_C_TP1G_rep1_L2_R2	Ovaries	28557020
087_NER0008751_obj1_exp1_DC194_ovary_R_TP2G_rep5_L1_R1	Ovaries	37182556	74609483
087_NER0008751_obj1_exp1_DC194_ovary_R_TP2G_rep5_L1_R2	Ovaries	37182556
088_NER0008751_obj1_exp1_DC194_ovary_R_TP2G_rep5_L2_R1	Ovaries	37426927
088_NER0008751_obj1_exp1_DC194_ovary_R_TP2G_rep5_L2_R2	Ovaries	37426927
089_NER0008751_obj1_exp1_DC195_ovary_C_TP1G_rep2_L1_R1	Ovaries	37046656	74302398
089_NER0008751_obj1_exp1_DC195_ovary_C_TP1G_rep2_L1_R2	Ovaries	37046656
090_NER0008751_obj1_exp1_DC195_ovary_C_TP1G_rep2_L2_R1	Ovaries	37255742
090_NER0008751_obj1_exp1_DC195_ovary_C_TP1G_rep2_L2_R2	Ovaries	37255742
091_NER0008751_obj1_exp1_DC196_ovary_C_TP2G_rep2_L1_R1	Ovaries	37090927	74399111
091_NER0008751_obj1_exp1_DC196_ovary_C_TP2G_rep2_L1_R2	Ovaries	37090927
092_NER0008751_obj1_exp1_DC196_ovary_C_TP2G_rep2_L2_R1	Ovaries	37308184
092_NER0008751_obj1_exp1_DC196_ovary_C_TP2G_rep2_L2_R2	Ovaries	37308184
093_NER0008751_obj1_exp1_DC197_ovary_C_TP2G_rep4_L1_R1	Ovaries	35997286	72148381
093_NER0008751_obj1_exp1_DC197_ovary_C_TP2G_rep4_L1_R2	Ovaries	35997286
094_NER0008751_obj1_exp1_DC197_ovary_C_TP2G_rep4_L2_R1	Ovaries	36151095
094_NER0008751_obj1_exp1_DC197_ovary_C_TP2G_rep4_L2_R2	Ovaries	36151095
095_NER0008751_obj1_exp1_DC198_ovary_C_TP2G_rep1_L1_R1	Ovaries	28466157	57055944
095_NER0008751_obj1_exp1_DC198_ovary_C_TP2G_rep1_L1_R2	Ovaries	28466157
096_NER0008751_obj1_exp1_DC198_ovary_C_TP2G_rep1_L2_R1	Ovaries	28589787
096_NER0008751_obj1_exp1_DC198_ovary_C_TP2G_rep1_L2_R2	Ovaries	28589787
		Mean	6.90254e+07

## Sheet: Table S3
Library	Tissue	Percentage of read pairs pseudoaligned per library	Number of read pairs pseudoaligned per library	Mean percentage of read pairs pseudoaligned per sample	Total number of read pairs pseudoaligned per sample
097_NER0008751_obj1_exp1_DC125_brain_R_TP1G_rep3_L1	Brain	88.4041	25206341	88.3979	2.52724e+07
098_NER0008751_obj1_exp1_DC125_brain_R_TP1G_rep3_L2	Brain	88.3917	25338458
099_NER0008751_obj1_exp1_DC128_brain_C_TP1G_rep1_L1	Brain	69.5911	20588874	69.5853	2.06396e+07
100_NER0008751_obj1_exp1_DC128_brain_C_TP1G_rep1_L2	Brain	69.5796	20690425
101_NER0008751_obj1_exp1_DC131_brain_R_TP2G_rep5_L1	Brain	73.1696	19409344	73.1726	1.94618e+07
102_NER0008751_obj1_exp1_DC131_brain_R_TP2G_rep5_L2	Brain	73.1756	19514255
103_NER0008751_obj1_exp1_DC134_brain_C_TP1G_rep5_L1	Brain	68.9806	16760087	68.9838	16799753
104_NER0008751_obj1_exp1_DC134_brain_C_TP1G_rep5_L2	Brain	68.9871	16839419
105_NER0008751_obj1_exp1_DC137_brain_C_TP1G_rep2_L1	Brain	78.2867	18259117	78.2983	1.83003e+07
106_NER0008751_obj1_exp1_DC137_brain_C_TP1G_rep2_L2	Brain	78.31	18341490
107_NER0008751_obj1_exp1_DC140_brain_R_TP2G_rep3_L1	Brain	86.3169	20606207	86.3152	2.06468e+07
108_NER0008751_obj1_exp1_DC140_brain_R_TP2G_rep3_L2	Brain	86.3134	20687450
109_NER0008751_obj1_exp1_DC143_brain_R_TP1G_rep4_L1	Brain	84.3738	20322910	84.3742	20370765
110_NER0008751_obj1_exp1_DC143_brain_R_TP1G_rep4_L2	Brain	84.3746	20418620
111_NER0008751_obj1_exp1_DC146_brain_C_TP2G_rep2_L1	Brain	77.1278	18226784	77.1362	1.82708e+07
112_NER0008751_obj1_exp1_DC146_brain_C_TP2G_rep2_L2	Brain	77.1446	18314815
113_NER0008751_obj1_exp1_DC149_brain_C_TP2G_rep4_L1	Brain	58.8034	16803256	58.819	1.68523e+07
114_NER0008751_obj1_exp1_DC149_brain_C_TP2G_rep4_L2	Brain	58.8346	16901251
115_NER0008751_obj1_exp1_DC152_brain_C_TP1G_rep3_L1	Brain	78.1482	22624405	78.1584	2.26811e+07
116_NER0008751_obj1_exp1_DC152_brain_C_TP1G_rep3_L2	Brain	78.1686	22737766
117_NER0008751_obj1_exp1_DC155_brain_R_TP1G_rep2_L1	Brain	80.9799	22821220	80.9832	2.28941e+07
118_NER0008751_obj1_exp1_DC155_brain_R_TP1G_rep2_L2	Brain	80.9865	22967047
119_NER0008751_obj1_exp1_DC158_brain_R_TP2G_rep4_L1	Brain	84.9078	22375207	84.9075	2.24487e+07
120_NER0008751_obj1_exp1_DC158_brain_R_TP2G_rep4_L2	Brain	84.9071	22522184
121_NER0008751_obj1_exp1_DC161_brain_C_TP2G_rep6_L1	Brain	49.4152	11988909	49.4226	1.20227e+07
122_NER0008751_obj1_exp1_DC161_brain_C_TP2G_rep6_L2	Brain	49.4299	12056590
123_NER0008751_obj1_exp1_DC164_brain_R_TP1G_rep1_L1	Brain	82.3668	21721756	82.3718	21776232
124_NER0008751_obj1_exp1_DC164_brain_R_TP1G_rep1_L2	Brain	82.3769	21830708
125_NER0008751_obj1_exp1_DC167_brain_C_TP2G_rep3_L1	Brain	83.1929	19231150	83.1828	1.9277e+07
126_NER0008751_obj1_exp1_DC167_brain_C_TP2G_rep3_L2	Brain	83.1727	19322845
127_NER0008751_obj1_exp1_DC170_brain_R_TP1G_rep6_L1	Brain	82.3363	21351166	82.3501	2.14057e+07
128_NER0008751_obj1_exp1_DC170_brain_R_TP1G_rep6_L2	Brain	82.3639	21460145
129_NER0008751_obj1_exp1_DC173_brain_R_TP2G_rep2_L1	Brain	81.439	26963410	81.4359	27034263
130_NER0008751_obj1_exp1_DC173_brain_R_TP2G_rep2_L2	Brain	81.4328	27105116
131_NER0008751_obj1_exp1_DC176_brain_C_TP1G_rep4_L1	Brain	79.9046	27929868	79.8994	2.79976e+07
132_NER0008751_obj1_exp1_DC176_brain_C_TP1G_rep4_L2	Brain	79.8943	28065425
133_NER0008751_obj1_exp1_DC179_brain_R_TP1G_rep5_L1	Brain	80.807	27256346	80.8128	2.73471e+07
134_NER0008751_obj1_exp1_DC179_brain_R_TP1G_rep5_L2	Brain	80.8186	27437805
135_NER0008751_obj1_exp1_DC182_brain_C_TP1G_rep6_L1	Brain	79.3176	24721716	79.326	2.47954e+07
136_NER0008751_obj1_exp1_DC182_brain_C_TP1G_rep6_L2	Brain	79.3344	24869071
137_NER0008751_obj1_exp1_DC185_brain_C_TP2G_rep1_L1	Brain	77.5212	21870652	77.5311	21941081
138_NER0008751_obj1_exp1_DC185_brain_C_TP2G_rep1_L2	Brain	77.541	22011510
139_NER0008751_obj1_exp1_DC188_brain_R_TP2G_rep1_L1	Brain	75.5561	22481837	75.567	22535349
140_NER0008751_obj1_exp1_DC188_brain_R_TP2G_rep1_L2	Brain	75.5779	22588861
			Mean	77.3196	2.13987e+07
			Min	49.4226	1.20227e+07
			Max	88.3979	2.79976e+07
Library	Tissue	Percentage of read pairs pseudoaligned per library	Number of read pairs pseudoaligned per library	Mean percentage of read pairs pseudoaligned per sample	Total number of read pairs pseudoaligned per sample
003_NER0008751_obj1_exp1_DC121_fatbody_R_TP2G_rep6_L1	Fat body	47.4676	13734066	47.4778	27552066
004_NER0008751_obj1_exp1_DC121_fatbody_R_TP2G_rep6_L2	Fat body	47.488	13818000
005_NER0008751_obj1_exp1_DC124_fatbody_C_TP2G_rep5_L1	Fat body	80.797	21517763	80.7989	43161049
006_NER0008751_obj1_exp1_DC124_fatbody_C_TP2G_rep5_L2	Fat body	80.8008	21643286
007_NER0008751_obj1_exp1_DC127_fatbody_R_TP1G_rep3_L1	Fat body	90.0061	27474913	89.9947	55121201
008_NER0008751_obj1_exp1_DC127_fatbody_R_TP1G_rep3_L2	Fat body	89.9833	27646288
009_NER0008751_obj1_exp1_DC130_fatbody_C_TP1G_rep1_L1	Fat body	40.1685	11425479	40.1691	22907098
010_NER0008751_obj1_exp1_DC130_fatbody_C_TP1G_rep1_L2	Fat body	40.1698	11481619
011_NER0008751_obj1_exp1_DC133_fatbody_R_TP2G_rep5_L1	Fat body	34.8802	10548030	34.8896	21156338
012_NER0008751_obj1_exp1_DC133_fatbody_R_TP2G_rep5_L2	Fat body	34.899	10608308
015_NER0008751_obj1_exp1_DC136_fatbody_C_TP1G_rep5_L1	Fat body	56.4187	21685029	56.4289	43489021
016_NER0008751_obj1_exp1_DC136_fatbody_C_TP1G_rep5_L2	Fat body	56.4391	21803992
017_NER0008751_obj1_exp1_DC139_fatbody_C_TP1G_rep2_L1	Fat body	30.8897	9748036	30.9067	19570461
018_NER0008751_obj1_exp1_DC139_fatbody_C_TP1G_rep2_L2	Fat body	30.9237	9822425
021_NER0008751_obj1_exp1_DC142_fatbody_R_TP2G_rep3_L1	Fat body	89.9899	29936587	89.9831	60057846
022_NER0008751_obj1_exp1_DC142_fatbody_R_TP2G_rep3_L2	Fat body	89.9764	30121259
025_NER0008751_obj1_exp1_DC145_fatbody_R_TP1G_rep4_L1	Fat body	89.3944	25697453	89.3797	51521576
026_NER0008751_obj1_exp1_DC145_fatbody_R_TP1G_rep4_L2	Fat body	89.3649	25824123
027_NER0008751_obj1_exp1_DC148_fatbody_C_TP2G_rep2_L1	Fat body	73.371	24604346	73.3575	49366355
028_NER0008751_obj1_exp1_DC148_fatbody_C_TP2G_rep2_L2	Fat body	73.344	24762009
029_NER0008751_obj1_exp1_DC151_fatbody_C_TP2G_rep4_L1	Fat body	5.5073	2117647	5.50785	4246521
030_NER0008751_obj1_exp1_DC151_fatbody_C_TP2G_rep4_L2	Fat body	5.50841	2128874
033_NER0008751_obj1_exp1_DC154_fatbody_C_TP1G_rep3_L1	Fat body	31.9788	9749246	31.976	19563088
034_NER0008751_obj1_exp1_DC154_fatbody_C_TP1G_rep3_L2	Fat body	31.9733	9813842
037_NER0008751_obj1_exp1_DC157_fatbody_R_TP1G_rep2_L1	Fat body	86.4858	29174223	86.4709	58526547
038_NER0008751_obj1_exp1_DC157_fatbody_R_TP1G_rep2_L2	Fat body	86.4559	29352324
041_NER0008751_obj1_exp1_DC160_fatbody_R_TP2G_rep4_L1	Fat body	84.7141	26744487	84.7055	53648934
042_NER0008751_obj1_exp1_DC160_fatbody_R_TP2G_rep4_L2	Fat body	84.6969	26904447
045_NER0008751_obj1_exp1_DC163_fatbody_C_TP2G_rep6_L1	Fat body	6.32985	2239078	6.32911	4493262
046_NER0008751_obj1_exp1_DC163_fatbody_C_TP2G_rep6_L2	Fat body	6.32836	2254184
049_NER0008751_obj1_exp1_DC166_fatbody_R_TP1G_rep1_L1	Fat body	58.6155	17837247	58.6174	35777908
050_NER0008751_obj1_exp1_DC166_fatbody_R_TP1G_rep1_L2	Fat body	58.6194	17940661
053_NER0008751_obj1_exp1_DC169_fatbody_C_TP2G_rep3_L1	Fat body	73.6286	20725281	73.6167	41586247
054_NER0008751_obj1_exp1_DC169_fatbody_C_TP2G_rep3_L2	Fat body	73.6049	20860966
057_NER0008751_obj1_exp1_DC172_fatbody_R_TP1G_rep6_L1	Fat body	83.8394	22688901	83.8205	45511302
058_NER0008751_obj1_exp1_DC172_fatbody_R_TP1G_rep6_L2	Fat body	83.8017	22822401
061_NER0008751_obj1_exp1_DC175_fatbody_R_TP2G_rep2_L1	Fat body	78.9143	22633132	78.9056	45413695
062_NER0008751_obj1_exp1_DC175_fatbody_R_TP2G_rep2_L2	Fat body	78.8969	22780563
065_NER0008751_obj1_exp1_DC178_fatbody_C_TP1G_rep4_L1	Fat body	82.9464	24564878	82.9426	49255373
066_NER0008751_obj1_exp1_DC178_fatbody_C_TP1G_rep4_L2	Fat body	82.9388	24690495
069_NER0008751_obj1_exp1_DC181_fatbody_R_TP1G_rep5_L1	Fat body	88.4351	24804403	88.4272	49737644
070_NER0008751_obj1_exp1_DC181_fatbody_R_TP1G_rep5_L2	Fat body	88.4193	24933241
073_NER0008751_obj1_exp1_DC184_fatbody_C_TP1G_rep6_L1	Fat body	23.5044	7035388	23.5181	14114484
074_NER0008751_obj1_exp1_DC184_fatbody_C_TP1G_rep6_L2	Fat body	23.5317	7079096
075_NER0008751_obj1_exp1_DC187_fatbody_C_TP2G_rep1_L1	Fat body	21.0834	6045995	21.0933	12128211
076_NER0008751_obj1_exp1_DC187_fatbody_C_TP2G_rep1_L2	Fat body	21.1032	6082216
079_NER0008751_obj1_exp1_DC190_fatbody_R_TP2G_rep1_L1	Fat body	50.1211	14863026	50.1338	29831318
080_NER0008751_obj1_exp1_DC190_fatbody_R_TP2G_rep1_L2	Fat body	50.1465	14968292
			Mean	58.7271	3.57391e+07
			Min	5.50785	4246521
			Max	89.9947	60057846
Library	Tissue	Percentage of read pairs pseudoaligned per library	Number of read pairs pseudoaligned per library	Mean percentage of read pairs pseudoaligned per sample	Total number of read pairs pseudoaligned per sample
001_NER0008751_obj1_exp1_DC120_ovary_R_TP2G_rep6_L1	Ovaries	77.1549	22873906	77.1518	45864767
002_NER0008751_obj1_exp1_DC120_ovary_R_TP2G_rep6_L2	Ovaries	77.1488	22990861
013_NER0008751_obj1_exp1_DC135_ovary_C_TP1G_rep5_L1	Ovaries	78.0388	21999915	78.0417	44125680
014_NER0008751_obj1_exp1_DC135_ovary_C_TP1G_rep5_L2	Ovaries	78.0446	22125765
019_NER0008751_obj1_exp1_DC141_ovary_R_TP2G_rep3_L1	Ovaries	82.6641	24065849	82.66	48255454
020_NER0008751_obj1_exp1_DC141_ovary_R_TP2G_rep3_L2	Ovaries	82.6559	24189605
023_NER0008751_obj1_exp1_DC144_ovary_R_TP1G_rep4_L1	Ovaries	81.7475	23041979	81.7379	46250573
024_NER0008751_obj1_exp1_DC144_ovary_R_TP1G_rep4_L2	Ovaries	81.7283	23208594
031_NER0008751_obj1_exp1_DC153_ovary_C_TP1G_rep3_L1	Ovaries	77.9189	32634266	77.9149	65438331
032_NER0008751_obj1_exp1_DC153_ovary_C_TP1G_rep3_L2	Ovaries	77.9109	32804065
035_NER0008751_obj1_exp1_DC156_ovary_R_TP1G_rep2_L1	Ovaries	81.4271	29674191	81.419	59494845
036_NER0008751_obj1_exp1_DC156_ovary_R_TP1G_rep2_L2	Ovaries	81.4109	29820654
039_NER0008751_obj1_exp1_DC159_ovary_R_TP2G_rep4_L1	Ovaries	82.777	33835148	82.7671	67851803
040_NER0008751_obj1_exp1_DC159_ovary_R_TP2G_rep4_L2	Ovaries	82.7572	34016655
043_NER0008751_obj1_exp1_DC162_ovary_C_TP2G_rep6_L1	Ovaries	72.4748	23715846	72.4643	47560979
044_NER0008751_obj1_exp1_DC162_ovary_C_TP2G_rep6_L2	Ovaries	72.4538	23845133
047_NER0008751_obj1_exp1_DC165_ovary_R_TP1G_rep1_L1	Ovaries	81.4921	29501179	81.4881	59136027
048_NER0008751_obj1_exp1_DC165_ovary_R_TP1G_rep1_L2	Ovaries	81.4841	29634848
051_NER0008751_obj1_exp1_DC168_ovary_C_TP2G_rep3_L1	Ovaries	78.1188	29106803	78.1122	58399045
052_NER0008751_obj1_exp1_DC168_ovary_C_TP2G_rep3_L2	Ovaries	78.1056	29292242
055_NER0008751_obj1_exp1_DC171_ovary_R_TP1G_rep6_L1	Ovaries	81.6863	30978667	81.6847	62143357
056_NER0008751_obj1_exp1_DC171_ovary_R_TP1G_rep6_L2	Ovaries	81.683	31164690
059_NER0008751_obj1_exp1_DC174_ovary_R_TP2G_rep2_L1	Ovaries	83.1078	29717043	83.1116	59591621
060_NER0008751_obj1_exp1_DC174_ovary_R_TP2G_rep2_L2	Ovaries	83.1153	29874578
063_NER0008751_obj1_exp1_DC177_ovary_C_TP1G_rep4_L1	Ovaries	80.6148	25565640	80.6039	51236131
064_NER0008751_obj1_exp1_DC177_ovary_C_TP1G_rep4_L2	Ovaries	80.5931	25670491
067_NER0008751_obj1_exp1_DC180_ovary_R_TP1G_rep5_L1	Ovaries	82.4236	31857049	82.4142	63865306
068_NER0008751_obj1_exp1_DC180_ovary_R_TP1G_rep5_L2	Ovaries	82.4048	32008257
071_NER0008751_obj1_exp1_DC183_ovary_C_TP1G_rep6_L1	Ovaries	77.3012	29132367	77.2958	58427766
072_NER0008751_obj1_exp1_DC183_ovary_C_TP1G_rep6_L2	Ovaries	77.2905	29295399
077_NER0008751_obj1_exp1_DC189_ovary_R_TP2G_rep1_L1	Ovaries	80.3761	29163134	80.3703	58468673
078_NER0008751_obj1_exp1_DC189_ovary_R_TP2G_rep1_L2	Ovaries	80.3645	29305539
081_NER0008751_obj1_exp1_DC191_ovary_C_TP2G_rep5_L1	Ovaries	80.0128	24910587	80.0131	49998017
082_NER0008751_obj1_exp1_DC191_ovary_C_TP2G_rep5_L2	Ovaries	80.0134	25087430
083_NER0008751_obj1_exp1_DC192_ovary_R_TP1G_rep3_L1	Ovaries	81.0876	26081610	81.0778	52295281
084_NER0008751_obj1_exp1_DC192_ovary_R_TP1G_rep3_L2	Ovaries	81.068	26213671
085_NER0008751_obj1_exp1_DC193_ovary_C_TP1G_rep1_L1	Ovaries	77.013	21884821	77.0088	43875010
086_NER0008751_obj1_exp1_DC193_ovary_C_TP1G_rep1_L2	Ovaries	77.0045	21990189
087_NER0008751_obj1_exp1_DC194_ovary_R_TP2G_rep5_L1	Ovaries	79.9798	29738517	79.9746	59668637
088_NER0008751_obj1_exp1_DC194_ovary_R_TP2G_rep5_L2	Ovaries	79.9695	29930120
089_NER0008751_obj1_exp1_DC195_ovary_C_TP1G_rep2_L1	Ovaries	80.4563	29806384	80.4584	59782535
090_NER0008751_obj1_exp1_DC195_ovary_C_TP1G_rep2_L2	Ovaries	80.4605	29976151
091_NER0008751_obj1_exp1_DC196_ovary_C_TP2G_rep2_L1	Ovaries	77.4925	28742676	77.4834	57646928
092_NER0008751_obj1_exp1_DC196_ovary_C_TP2G_rep2_L2	Ovaries	77.4743	28904252
093_NER0008751_obj1_exp1_DC197_ovary_C_TP2G_rep4_L1	Ovaries	32.7542	11790640	32.7468	23626258
094_NER0008751_obj1_exp1_DC197_ovary_C_TP2G_rep4_L2	Ovaries	32.7393	11835618
095_NER0008751_obj1_exp1_DC198_ovary_C_TP2G_rep1_L1	Ovaries	34.2627	9753283	34.2705	19553375
096_NER0008751_obj1_exp1_DC198_ovary_C_TP2G_rep1_L2	Ovaries	34.2783	9800092
			Mean	75.928	5.26065e+07
			Min	32.7468	19553375
			Max	83.1116	67851803

## Sheet: Table S4
gene_symbol	C_TP1G_rep1	C_TP1G_rep2	C_TP1G_rep3	C_TP1G_rep4	C_TP1G_rep5	C_TP1G_rep6	C_TP2G_rep1	C_TP2G_rep2	C_TP2G_rep3	C_TP2G_rep4	C_TP2G_rep6	R_TP1G_rep1	R_TP1G_rep2	R_TP1G_rep3	R_TP1G_rep4	R_TP1G_rep5	R_TP1G_rep6	R_TP2G_rep1	R_TP2G_rep2	R_TP2G_rep3	R_TP2G_rep4	R_TP2G_rep5	baseMean	log2FoldChange_C	lfcSE_C	stat_C	pvalue_C	padj_C	DEG_in_C	expression_with_age_in_C	log2FoldChange_R	lfcSE_R	stat_R	pvalue_R	padj_R	DEG_in_R	expression_with_age_in_R	gene_name
LOC100642296	585.452	456.997	1019.35	857.839	667.499	490.558	5088.05	3067.74	7085.15	6922.92	4576.8	268.326	127.514	432.637	264.795	211.35	133.816	826.254	1687.62	698.794	1039.59	1340.87	1720.45	2.96993	0.31512	9.42478	4.31011e-21	4.40752e-17	YES	up-regulated	2.23621	0.317506	7.04305	1.88071e-12	1.96139e-08	YES	up-regulated	keratin-associated protein 19-2
LOC100645606	49563.3	47122	50638	44937.4	47830.9	50769	56764	61661.1	46633.8	54427.5	62596.5	33142.9	31019.5	28333.6	30436.3	36674.4	33082.1	43254.6	44234.4	37594.7	39281.5	46078.9	44367.1	0.244416	0.0756485	3.23095	0.00123382	0.0229818	YES	up-regulated	0.362804	0.0757021	4.79252	1.647e-06	0.0016581	YES	up-regulated	J domain-containing protein
LOC100646291	15.2539	9.59875	12.8775	26.6691	18.7623	24.9313	48.5642	63.8797	63.3049	45.4788	46.4974	6.16942	2.26304	0	1.25552	7.73411	7.52494	9.07285	24.919	20.0724	7.61787	13.6004	21.6385	1.45809	0.34691	4.20307	2.6332e-05	0.00148768	YES	up-regulated	1.85845	0.450253	4.12758	3.66604e-05	0.0201227	YES	up-regulated	esterase FE4
LOC100647612	8553.25	8873.95	8846.76	8324.1	9800.02	8348.01	10880.7	10388	10609.7	11544.8	13113.1	7164.93	5850.01	6603.36	6375.8	6469.5	6711.43	8592.81	7933.61	7021.44	8421.58	9280.17	8623.05	0.398561	0.0606829	6.56794	5.10171e-11	3.06883e-08	YES	up-regulated	0.298357	0.0609902	4.89188	9.98758e-07	0.00115734	YES	up-regulated	uncharacterized protein LOC100647612
LOC100648224	2559.51	3481.24	4578.15	2039.44	3422.55	3889.78	13404.6	14472	11521.9	9611.75	16481.5	985.837	871.781	504.232	889.003	305.975	850.731	2941.9	2219.81	1786.51	2000.9	4073.18	4676.93	2.14025	0.242524	8.8249	1.09561e-18	3.73456e-15	YES	up-regulated	1.6729	0.243703	6.8645	6.67267e-12	3.47946e-08	YES	up-regulated	uncharacterized protein LOC100648224
LOC100648333	571.958	615.708	797.557	566.529	633.874	473.652	1050.68	919.938	1484.7	1551.47	1174.49	259.851	193.021	205.362	262.124	356.1	204.505	498.429	486.844	608.472	522.739	542.485	635.477	1.03093	0.172852	5.9642	2.45838e-09	8.10948e-07	YES	up-regulated	1.09238	0.177177	6.16546	7.02801e-10	2.44317e-06	YES	up-regulated	uncharacterized protein LOC100648333
LOC100648688	5413.76	5291.25	7546.75	5490.08	7771.03	6890.41	8898.61	9057.5	6688.96	12428.8	12843.4	3234.05	2461.96	2490.73	2532.79	3869.31	3332.49	4846	5730.59	3604.13	4499.81	5695.01	5937.16	0.695241	0.163858	4.24294	2.20608e-05	0.00128178	YES	up-regulated	0.634889	0.164243	3.86556	0.000110835	0.0372872	YES	up-regulated	aromatic-L-amino-acid decarboxylase
LOC100649342	1097.07	1189.59	1217.62	1129.57	1225.23	1253.68	1444.4	1768.24	1642.61	1350.53	1893.62	844.955	965.751	1034.34	951.534	982.023	857.421	1032.79	1195.69	1085.9	1430.18	1243.6	1219.83	0.425512	0.0934081	4.55541	5.22834e-06	0.000411269	YES	up-regulated	0.372739	0.0946467	3.93821	8.20901e-05	0.0308701	YES	up-regulated	uncharacterized protein LOC100649342
LOC105666762	706.178	722.644	655.956	557.935	925.822	1001.71	1311.65	1668.52	1090.9	901.978	1279.68	347.077	264.101	216.348	208.425	497.408	196.533	681.246	919.89	516.325	843.301	806.812	741.838	0.742276	0.237809	3.12131	0.00180048	0.0296963	YES	up-regulated	1.3674	0.240244	5.69172	1.25764e-08	2.80817e-05	YES	up-regulated	bone morphogenetic protein 4
LOC100642641	1852.49	1881.52	2314.07	1742.25	1882	2195.79	1939.6	2186.08	1718.46	2485.85	2570.64	1041.46	1433.57	1227.91	1081.16	1337.74	1397.15	1873.68	1890.6	1445.27	1887.66	1771.9	1779.86	0.156936	0.119838	1.30956	0.190344	0.495955	NO	NA	0.477441	0.12063	3.9579	7.56125e-05	0.0303293	YES	up-regulated	WD repeat-containing protein 63
LOC100643412	168.033	169.828	121.539	194.551	142.361	80.6733	96.2407	136.569	105.211	158.694	111.048	87.9446	34.7252	52.4885	151.939	112.07	54.3796	183.341	119.31	308.846	224.127	133.687	133.982	-0.303994	0.334534	-0.908708	0.363504	0.678568	NO	NA	1.27225	0.336225	3.78393	0.000154368	0.043511	YES	up-regulated	cilia- and flagella-associated protein 251
LOC100643884	7.12066	16.3165	46.6818	91.1518	43.7841	16.8659	7.40706	147.407	330.179	38.8273	400.521	3.08495	3.01786	1.59006	3.76667	3.2221	8.36214	2.01589	82.6207	5.35167	132.762	10.1995	63.7389	2.16409	0.812626	2.66309	0.0077427	0.0762048	NO	NA	3.50986	0.882947	3.97516	7.03322e-05	0.0293398	YES	up-regulated	uncharacterized protein LOC100643884
LOC100644424	783.341	928.07	871.646	752.703	703.687	806.623	966.962	786.138	1005.14	1000.65	966.064	553.75	558.322	400.896	561.227	570.914	551.078	675.269	1231.38	1106.36	1387.41	611.941	808.163	0.183628	0.169171	1.08546	0.277719	0.599525	NO	NA	0.929561	0.17009	5.4651	4.62636e-08	8.04139e-05	YES	up-regulated	putative inorganic phosphate cotransporter
LOC100644630	2573.53	3094.57	2377.2	2962.45	2585.28	2190.89	2870.42	2990.55	3526.38	2582.78	3150.45	1517.06	1131.03	1468.68	1685.54	1641.39	1130.07	1584.8	2575.67	2336.52	2015.32	2213.64	2282.01	0.163664	0.132422	1.23593	0.216484	0.527945	NO	NA	0.616461	0.133209	4.62778	3.69604e-06	0.00275329	YES	up-regulated	uncharacterized protein LOC100644630
LOC100645585	228.02	247.858	367.501	193.472	201.547	225.347	283.522	436.832	432.582	203.259	324.136	62.789	134.275	68.6926	106.943	129.421	70.2344	147.738	142.314	193.178	182.121	258.594	210.926	0.391394	0.249922	1.56607	0.117333	0.383339	NO	NA	1.00047	0.257626	3.88341	0.000103002	0.0358068	YES	up-regulated	uncharacterized protein LOC100645585
LOC100645727	11173.2	9803.59	10315.4	11997.7	10087.9	10743.2	12963.4	16475.3	11847.4	15715	10293.6	7332.92	7397.85	7789.3	8661.55	9467	7893.46	9647.61	13927.8	11689.6	11336.2	10255.9	10764.3	0.286579	0.105742	2.71017	0.00672495	0.0699587	NO	NA	0.533138	0.105855	5.03649	4.74153e-07	0.000618117	YES	up-regulated	prohormone-2
LOC100645855	39.5129	36.5094	36.2117	37.9303	57.7571	34.4444	42.8756	56.0465	81.7516	47.6398	47.9234	6.16375	19.5755	19.1041	18.8211	17.4312	10.0163	25.2402	30.846	26.823	41.3798	27.224	34.6012	0.364786	0.219096	1.66496	0.0959212	0.342131	NO	NA	1.0834	0.263683	4.10872	3.97866e-05	0.0204192	YES	up-regulated	5-hydroxytryptamine receptor 1-like
LOC100647147	5056.33	4368.75	4293.45	4189.17	5459.59	4138.14	4267.15	4846.26	2919.97	5154.71	4903.69	2208.22	2827.99	3171.23	2694.91	3950.37	2616.77	5338.5	4221.21	3921.34	4433.15	4304.52	4058.43	-0.0331656	0.150543	-0.220307	0.825632	0.940138	NO	NA	0.579792	0.150747	3.84612	0.000120003	0.0379258	YES	up-regulated	dynein heavy chain 6, axonemal
LOC100647502	337.235	273.419	340.478	264.486	367.702	233.966	377.485	712.271	353.658	483.92	426.251	162.022	170.646	165.405	394.309	207.998	173.211	226.61	351.343	1304.57	237.166	582.268	370.292	0.53864	0.365493	1.47374	0.140552	0.422808	NO	NA	1.4095	0.366475	3.84611	0.000120007	0.0379258	YES	up-regulated	uncharacterized protein LOC100647502
LOC100648073	27.4004	24.008	24.141	19.2511	64.0483	17.5927	37.0708	26.5413	69.1164	33.2529	37.469	4.62823	1.50703	6.36596	6.2757	3.87019	4.17664	8.07188	28.2075	14.7359	35.9214	5.66923	22.6964	0.322516	0.45014	0.716479	0.473696	0.760919	NO	NA	2.18015	0.541198	4.02838	5.61624e-05	0.0253317	YES	up-regulated	dehydrogenase/reductase SDR family member 11
LOC100648399	116.133	191.883	257.574	120.798	378.638	181.892	284.576	243.653	335.141	348.501	577.818	63.264	58.8921	49.3052	22.6036	34.1216	46.8569	99.7164	238.609	85.5538	265.462	99.6923	186.395	0.825886	0.366416	2.25396	0.0241987	0.154854	NO	NA	1.78315	0.377726	4.72074	2.34987e-06	0.00204223	YES	up-regulated	serine protease nudel
LOC100648487	55.9753	96.9237	91.7543	76.2419	68.8162	82.8665	84.7485	106.122	78.8984	106.513	123.026	29.3101	24.1487	9.54446	30.1344	39.2999	31.7824	47.3607	80.6431	33.4372	58.7574	71.3862	64.895	0.34996	0.243878	1.43498	0.151293	0.441138	NO	NA	1.04788	0.267827	3.91251	9.13402e-05	0.0328478	YES	up-regulated	enhancer of split mgamma protein
LOC100649161	79.0779	89.3402	109.439	113.731	137.403	72.5644	196.992	125.841	388.357	157.352	244.166	13.8703	59.4986	15.9189	10.0405	65.1825	16.6999	47.4443	259.188	72.389	155.694	79.3946	114.072	0.958835	0.443433	2.1623	0.030595	0.178779	NO	NA	2.1196	0.457628	4.63171	3.62658e-06	0.00275329	YES	up-regulated	odorant receptor 4
LOC100649200	104.818	72.9342	72.4373	48.9709	71.9419	102.665	55.9524	65.8357	65.2606	113.167	48.0086	33.9373	56.5962	71.5844	62.7795	38.0126	41.8175	61.4704	115.394	135.093	178.45	64.5887	76.4416	-0.254449	0.307634	-0.827117	0.408171	0.71421	NO	NA	1.17395	0.309852	3.78875	0.000151408	0.043511	YES	up-regulated	cytosolic carboxypeptidase 6
LOC100650294	22798.3	23550.9	22595.3	23691.5	19039.4	22606.6	23266.4	27599.2	24061.3	25302	23640.3	15121.7	16085.3	14334.1	16575.4	18696	18711.1	21157.9	19910	19987.8	18958.3	23055.2	20942.9	0.139071	0.0816815	1.7026	0.0886436	0.327861	NO	NA	0.321788	0.0817568	3.93591	8.28807e-05	0.0308701	YES	up-regulated	protein FAM49B
LOC100651241	1041.1	1047.82	1233.49	1033.56	629.373	1153.69	1135.69	905.871	1223.02	1062.71	1426.79	417.643	423.871	440.942	490.545	507.705	548.229	905.775	1101.52	571.648	839.454	1016.39	870.764	0.181575	0.172142	1.05479	0.291519	0.613769	NO	NA	0.891609	0.173931	5.12623	2.95606e-07	0.000440411	YES	up-regulated	tetraspanin-2A
LOC100651350	14428.3	14803.5	18772.8	16242	15374.6	17454.5	22054.6	20365.1	24825	16826.5	21011	8669.53	9245.35	5770.84	8129.12	14677	9025.31	15788.7	18180.7	11224.8	15525.6	13855.4	15102.3	0.356099	0.176081	2.02236	0.043139	0.22002	NO	NA	0.708571	0.176168	4.02214	5.76711e-05	0.0253317	YES	up-regulated	uncharacterized protein LOC100651350
LOC100651915	24175	20160.5	19953.7	25448.6	27161.2	23787.3	24943.2	28083.9	27537.2	30249.5	37517.2	12755.8	12331.5	15301.1	12114.2	16320.4	13119.5	19541.2	24716.3	19447.1	22376.5	21473.6	21750.7	0.331073	0.117022	2.82916	0.00466699	0.0560806	NO	NA	0.665189	0.117109	5.68008	1.34633e-08	2.80817e-05	YES	up-regulated	nidogen-2
LOC100652315	85.4504	85.4183	73.2405	70.6849	78.1856	63.0628	130.029	113.991	83.761	134.23	79.5036	32.3916	30.1787	42.9536	41.4326	32.8638	22.5777	56.442	51.1443	88.2977	52.2324	52.129	68.191	0.53254	0.195361	2.72593	0.00641206	0.068089	NO	NA	0.835554	0.220059	3.79696	0.000146483	0.043511	YES	up-regulated	uncharacterized protein LOC100652315
LOC105666903	5.06593	6.72471	4.02324	14.2994	6.24383	5.12971	9.89311	16.7141	12.6513	6.64715	7.48778	1.54254	6.77603	4.77604	1.25525	11.6194	2.50402	14.1328	15.7496	25.4783	14.1549	9.07374	9.17922	0.41946	0.447082	0.938217	0.348133	0.667168	NO	NA	1.83154	0.455652	4.01961	5.82951e-05	0.0253317	YES	up-regulated	uncharacterized protein LOC105666903
LOC100645351	4806.64	6351.54	6028.48	5673.42	4478.08	5005.85	3875.89	3723.98	4734.08	4120.98	4654.27	7989.7	7578.14	6641.13	7047.84	5933.15	7530.53	4673.17	5265.86	4807.75	5701.48	5223.42	5538.43	-0.353846	0.1045	-3.38608	0.000708994	0.015715	YES	down-regulated	-0.471022	0.104372	-4.51291	6.3944e-06	0.00416795	YES	down-regulated	procollagen-lysine,2-oxoglutarate 5-dioxygenase 1
LOC100647556	2519.32	2570.07	3663.68	3453.74	1667.07	2385.46	1483.66	1754.02	2880.14	2193.33	1197.15	3563.28	5052.5	5731.69	5493.11	4197.14	7443.02	2404.57	3677.63	2918.79	3007.61	1911.67	3234.94	-0.650305	0.194547	-3.34266	0.000829789	0.0172118	YES	down-regulated	-0.796339	0.194176	-4.10112	4.11164e-05	0.0204192	YES	down-regulated	lysyl oxidase homolog 3A
LOC100649129	1379.4	1481.35	1542.23	1118.44	1302.07	1172.29	721.697	919.164	694.485	1134.64	989.968	2079.22	2156.03	1901.79	1946.12	1649.2	2270.17	1464.15	1224.28	1460.43	1422.83	1279.21	1423.14	-0.547844	0.122006	-4.49032	7.11168e-06	0.000530832	YES	down-regulated	-0.578812	0.121079	-4.78047	1.74889e-06	0.0016581	YES	down-regulated	uncharacterized protein LOC100649129
LOC110119814	130.301	246.612	296.998	531.749	228.367	156.205	79.8033	87.449	262.033	78.7815	87.0254	401.11	617.377	749.208	778.494	1409.49	952.733	171.285	509.404	327.64	510.3	164.292	398.939	-1.45103	0.269806	-5.37805	7.52957e-08	1.36424e-05	YES	down-regulated	-1.08127	0.261852	-4.12932	3.63832e-05	0.0201227	YES	down-regulated	uncharacterized protein LOC110119814
LOC100643931	126.157	111.328	115.093	85.5585	93.8277	124.661	72.417	61.9077	78.8932	97.6263	63.0058	219.036	203.72	283.169	259.899	161.732	296.036	131.018	124.579	157.854	140.372	165.448	144.243	-0.517896	0.181668	-2.85078	0.00436115	0.0535432	NO	NA	-0.753041	0.169975	-4.4303	9.41016e-06	0.00577286	YES	down-regulated	zinc transporter ZIP3
LOC100646926	11501.3	12193.7	13772.1	10333.6	10120.5	10215.4	10289.1	9644.07	11072	15148.6	12002.7	13642.1	14273.1	13137.9	13004.3	11180.8	18163	10827.7	8627.93	9477.08	9633.93	9818.49	11730.9	0.066764	0.122396	0.545473	0.585428	0.826657	NO	NA	-0.562246	0.122426	-4.59255	4.37853e-06	0.00304425	YES	down-regulated	uncharacterized protein LOC100646926
LOC100650015	2.02229	1.92255	8.85174	20.5513	6.23915	4.3958	6.60245	4.9173	2.92062	2.21368	14.9617	15.3997	15.7957	14.3329	13.7976	21.9713	20.0141	1.01042	5.2526	1.34268	2.17808	3.40503	8.64084	-0.265172	0.614167	-0.431759	0.665917	0.867363	NO	NA	-2.50696	0.657769	-3.81131	0.000138232	0.0424006	YES	down-regulated	uncharacterized protein LOC100650015
Def	7597.19	1720.26	3433.42	630.801	9978.86	16557.9	74961	20470.2	13840.6	38923.2	935.372	32161.7	152.841	6322.25	4255.55	676.011	1309	2341.74	6676.43	2370.75	578.296	12981.3	11767	2.97517	0.926025	3.21284	0.00131428	0.0240126	YES	up-regulated	-0.338402	0.926097	-0.365407	0.714808	0.997998	NO	NA	defensin precursor
LOC100631054	3385.55	3354.94	3512.02	3265.99	4030.2	3233.03	4405.11	4092.26	4040.06	4289.82	5251.8	3547.72	3122.82	2946.33	2869.16	2872.21	2975.93	3312.64	3243.04	3219.35	3539.32	3574.24	3549.25	0.38206	0.0659738	5.79109	6.99324e-09	1.93278e-06	YES	up-regulated	0.114166	0.066468	1.7176	0.0858688	0.988574	NO	NA	embryonic polarity protein dorsal
LOC100631059	5998.87	6731.17	8625.1	6731.05	6968.76	6288.65	7603.81	10885.7	7698.56	7206.11	13788.3	6580.01	6169.75	7043.31	5970.66	6280.44	7302	5483.73	7301.21	6755.44	6326.92	7130	7312.25	0.450719	0.150556	2.9937	0.00275616	0.0398086	YES	up-regulated	0.0116962	0.150662	0.0776318	0.938121	0.997998	NO	NA	NF-kappa-B inhibitor cactus
LOC100631077	30062.3	21522.7	30612.5	26093	33973.7	29339.9	42412.4	27010.1	50236.1	32735.2	35578.6	34450.9	23025.8	25204.1	22764	21069.7	20722.9	34238.6	25820.9	27536	29382.4	30083.7	29721.6	0.450514	0.14937	3.01609	0.00256056	0.0382812	YES	up-regulated	0.219758	0.149397	1.47096	0.141301	0.997998	NO	NA	60S ribosomal protein L13
LOC100631088	1699.95	2351.96	6053.44	3918.82	4008.86	3376.35	6200.09	6029.11	6099.76	7246.69	8783.43	1368.39	1232.46	928.961	1519.31	2812.6	2329.51	2489.73	4013.64	3154.78	3295.76	2635.5	3706.78	0.919633	0.285555	3.22051	0.00127962	0.0236626	YES	up-regulated	0.906647	0.285944	3.17071	0.00152067	0.19856	NO	NA	phosphoenolpyruvate carboxykinase [GTP]
LOC100642208	6.09858	1.91987	2.41435	7.44431	9.37901	8.79831	27.1668	17.6901	7.79029	31.0526	11.9969	4.62878	2.26241	7.95532	5.02154	7.73518	3.34362	3.02475	3.27894	8.03058	2.17656	10.2009	8.60953	1.72113	0.52933	3.25152	0.0011479	0.0219413	YES	up-regulated	-0.0840137	0.602124	-0.139529	0.889032	0.997998	NO	NA	uncharacterized protein LOC100642208
LOC100642235	3517.31	3257.01	3515.64	3447.6	2988.82	3598.46	3862.21	3955	4245.91	4422.52	5993.76	2804.52	2833.71	2266.81	2449.68	2673.02	3272.76	2903.1	3031	3036.09	2533.09	3594.23	3372.83	0.431213	0.114148	3.77768	0.000158294	0.00550583	YES	up-regulated	0.12091	0.114566	1.05538	0.291252	0.997998	NO	NA	alpha-(1,3)-fucosyltransferase C
LOC100642238	38.6661	42.2264	32.999	27.2772	39.0969	21.9994	80.6416	74.6808	73.0511	84.3172	67.5092	33.9363	32.4464	30.2252	43.945	27.0613	20.9076	36.2797	20.3255	26.7529	25.0271	31.7287	41.4137	1.26751	0.200885	6.30966	2.79643e-10	1.29983e-07	YES	up-regulated	-0.231599	0.229714	-1.00821	0.313354	0.997998	NO	NA	WD repeat-containing protein 78
LOC100642303	4501.74	5273.63	5757.22	5226.96	5034.55	5528.15	6177.98	6035.73	9276.73	5620.71	8268.09	5168.13	5729.8	4897.25	4671.5	5284.59	5207.37	4596.94	5896.67	5134.43	5660.22	6285.53	5692.45	0.420649	0.120825	3.48147	0.000498661	0.0120267	YES	up-regulated	0.111404	0.12095	0.921072	0.357013	0.997998	NO	NA	pantothenate kinase 3
LOC100642339	6875.14	5838.75	6319.66	4734.16	7931.18	6947.6	8163.88	7361.79	11105.4	9355.65	10134.3	10547.4	3565.76	8504.05	5954.41	3811.08	3917.71	5985.04	4702.31	5451.77	5349.52	9578.73	6915.24	0.668659	0.220645	3.03048	0.00244169	0.0371672	YES	up-regulated	-0.0621009	0.220742	-0.281328	0.778459	0.997998	NO	NA	poly(U)-specific endoribonuclease homolog
LOC100642349	6011.02	6659.79	7290.5	6531.58	6855.15	7603.49	8227.29	7541.78	7421.2	7660.17	8199.76	6964.12	6401.09	6802.54	6671.9	5979.24	6043.58	6658.43	6744.83	7415.94	6535.52	6549.27	6944.01	0.206221	0.0615117	3.35255	0.000800717	0.0167105	YES	up-regulated	0.0554475	0.0616808	0.898943	0.368683	0.997998	NO	NA	cytosolic purine 5'-nucleotidase
LOC100642389	16526.1	17773.6	19229.2	17655.4	16311.5	20095.8	30625.9	19539.9	23814.8	22527.8	19215	15579.2	17269.3	13339.6	15781.6	16631.7	17971.1	17745.5	17736.9	16048.6	15597.7	15676.3	18304.2	0.377985	0.109318	3.45766	0.00054489	0.0129282	YES	up-regulated	0.0298932	0.109379	0.273299	0.784623	0.997998	NO	NA	protein pinocchio
LOC100642404	231.321	205.433	86.8311	145.836	224.986	86.4406	467.257	442.521	220.233	435.586	365.698	49.3126	36.9405	57.4457	74.3158	110.232	37.5986	134.169	71.3838	100.303	63.0393	123.37	171.375	1.30897	0.323941	4.04077	5.32753e-05	0.00251057	YES	up-regulated	0.568711	0.335609	1.69456	0.090158	0.997998	NO	NA	interaptin
LOC100642454	6329.7	6365.24	9682.51	5583.04	6428.49	7494.79	13719.2	13821.7	11530.2	8363.41	8995.89	7713.78	7301.05	6184.77	6150.41	6250.6	8090.43	5543.58	7306.03	8126.51	6638.1	6703.56	7923.77	0.676011	0.158595	4.2625	2.02149e-05	0.00120184	YES	up-regulated	-0.00828824	0.158704	-0.0522245	0.95835	0.997998	NO	NA	L-xylulose reductase
LOC100642492	786.666	695.4	683.69	722.616	834.482	608.559	832.281	883.409	726.455	850.783	1087.12	715.966	662.347	852.04	681.968	679.514	699.919	813.114	830.729	760.501	699.934	773.136	767.301	0.294228	0.10034	2.93229	0.00336471	0.0450951	YES	up-regulated	0.103426	0.101054	1.02347	0.306086	0.997998	NO	NA	Fanconi anemia group J protein homolog
LOC100642500	22272.7	30619	47759.9	30307.3	25816.5	30608	52831.1	50977.8	49809.6	43876.9	51086	19495.8	26103.8	20030.2	21558.6	28764.7	32841.2	25484.7	41308.9	29851.5	22883.5	21527.2	32991.6	0.622122	0.186918	3.32831	0.00087376	0.0178701	YES	up-regulated	0.229185	0.186951	1.22591	0.220233	0.997998	NO	NA	uncharacterized protein LOC100642500
LOC100642521	504.79	489.678	550.461	507.728	514.134	538.855	638.241	553.386	864.611	653.063	635.677	507.265	462.112	410.561	355.251	461.699	493.031	504.321	556.865	474.027	549.661	549.83	535.239	0.371417	0.107323	3.46073	0.000538707	0.0128411	YES	up-regulated	0.231329	0.109193	2.11853	0.0341302	0.766824	NO	NA	peroxisome biogenesis factor 10
LOC100642562	1083.56	1235.15	1422.97	1030.4	1423.07	1236.35	1743.75	2022.31	1324.63	1742.87	2155.72	1341.99	933.351	1177.21	797.279	747.44	994.325	655.081	881.884	1011.32	1116.44	1398.36	1248.88	0.595	0.173862	3.42226	0.00062103	0.0141126	YES	up-regulated	-0.0209101	0.174787	-0.119632	0.904774	0.997998	NO	NA	CCAAT/enhancer-binding protein
LOC100642589	91.4427	138.249	149.69	199.817	96.9023	145.901	267.608	205.42	228.826	211.799	197.924	58.5951	104.805	60.4664	106.705	156.025	80.2342	136.144	179.05	124.507	143.666	157.567	147.334	0.650064	0.223139	2.91326	0.00357675	0.0467318	YES	up-regulated	0.713734	0.229062	3.11591	0.0018338	0.213434	NO	NA	high mobility group B protein 4
LOC100642605	15.2609	12.4764	4.82908	9.91985	28.1483	7.333	12.3438	26.5319	179.214	49.9225	36.0033	35.4776	36.9713	38.1801	6.27776	9.6653	4.18129	5.03916	14.425	12.0397	51.1433	78.1911	30.617	2.2504	0.758558	2.96668	0.00301038	0.0416001	YES	up-regulated	0.570564	0.758371	0.752355	0.451838	0.997998	NO	NA	uncharacterized protein LOC100642605
LOC100642680	1331.93	1003.36	1207.2	971.846	1640.8	1088.75	1385.23	2084.64	1629.24	1779.89	1234.72	1177	969.768	992.235	838.967	836.433	872.833	1108.93	812.703	910.16	1129.31	996.806	1181.94	0.459341	0.154267	2.97756	0.00290548	0.0406168	YES	up-regulated	0.0457343	0.155467	0.294174	0.768625	0.997998	NO	NA	leucine-rich repeat-containing protein 20
LOC100642698	1048.09	1486.61	1695.28	1387.22	1274.58	1383.48	2139.79	1606.67	2177.85	1722.08	1746.93	1833.89	1494.53	1580.13	1543.97	960.469	1902.35	1329.12	1541.97	1288.71	1097.18	1231.47	1521.47	0.456601	0.156862	2.91085	0.00360449	0.0468951	YES	up-regulated	-0.265914	0.157262	-1.69089	0.0908574	0.997998	NO	NA	coagulation factor VII
LOC100642734	18840.6	16544.4	21622.3	15572.7	19659	23370.2	30475.5	25003.3	23903	23476.4	29158.7	9005.92	9707.82	8927.11	10682.4	12874.5	12315.4	16795.2	15820.8	12127.7	13870.7	17118	17585.1	0.493606	0.125282	3.93996	8.14935e-05	0.0033739	YES	up-regulated	0.468489	0.12539	3.73625	0.000186787	0.0512633	NO	NA	uncharacterized protein LOC100642734
LOC100642770	4498.18	5086.1	5553.32	4830.37	5219.11	5050.71	6068.44	5162.24	6459.97	5139.13	6701.68	5194.64	4500.53	4766.48	4460.77	4122.63	4397.14	4747.77	5251.1	5198.32	5153.81	5084.04	5120.3	0.240359	0.0787766	3.05115	0.00227966	0.0354283	YES	up-regulated	0.14455	0.0789814	1.83018	0.0672232	0.940452	NO	NA	eukaryotic translation initiation factor 2 subunit 2
LOC100642823	2317.21	2539.55	2581.92	2573.27	2359.59	2592.15	3417.04	2826.22	3309.5	2992.95	2941.58	2157.87	2283.71	1913.84	2210.98	2229.64	2274.45	2250.68	2637.24	2432.27	2582.26	2069.32	2522.42	0.295266	0.0687046	4.29761	1.72649e-05	0.00107	YES	up-regulated	0.151403	0.0693411	2.18345	0.029003	0.740747	NO	NA	histone acetyltransferase KAT8
LOC100642867	12403.8	11925.2	14814.6	12967.4	12044.3	12150.5	19214.2	22686.6	15309	19202.1	30422.2	9226.59	9890.97	8426.79	9439.35	11122.4	10498.5	11826.4	13133.2	11784.7	10246.1	11160	13631.6	0.756718	0.132586	5.70738	1.14728e-08	2.93302e-06	YES	up-regulated	0.241104	0.132706	1.81683	0.0692436	0.943412	NO	NA	serine/threonine-protein kinase OSR1
LOC100642878	10750	11860.5	12758.8	11360.5	11374.9	11360.5	13984.7	13639.9	14062.4	12275.4	15792.7	11698.8	12174.6	10824.5	11970.8	11470.2	12024.4	10936.5	12358.4	10434.2	11053.1	11799.7	12089.3	0.272245	0.0638439	4.26424	2.00585e-05	0.00119952	YES	up-regulated	-0.0507673	0.0639389	-0.793998	0.427197	0.997998	NO	NA	atlastin
LOC100642907	1486.59	1530.61	1561.19	1457.76	1440.69	1469.81	1805.82	1897.33	1526.88	1812.87	2139.96	1329.32	1401.32	1339.53	1591.85	1300.99	1390.93	1458.11	1634.31	1497.17	1473.17	1450.03	1545.28	0.302175	0.0732169	4.12713	3.67321e-05	0.00192627	YES	up-regulated	0.107051	0.0739715	1.44719	0.147844	0.997998	NO	NA	GRB2-associated-binding protein 2
LOC100642912	15647.1	16100	23904.8	18752.4	14971.8	21498.9	33785.8	21608.7	31390	24693.9	21501.8	12045.8	13307.8	11475.2	11790.3	19783.3	14173.8	19531.6	17901.1	16377.6	15929.1	15721.8	18722.4	0.51955	0.165636	3.1367	0.00170858	0.0288316	YES	up-regulated	0.319136	0.165696	1.92603	0.0541008	0.882969	NO	NA	probable phospholipid hydroperoxide glutathione peroxidase
LOC100642942	364.65	410.939	433.771	363.711	262.543	389.298	721.398	435.431	680.598	650.859	563.727	263.659	322.66	246.652	243.531	326.92	338.446	334.859	364.024	309.312	338.501	334.427	395.451	0.72296	0.142243	5.08256	3.72389e-07	4.71288e-05	YES	up-regulated	0.195762	0.145838	1.34233	0.179489	0.997998	NO	NA	trypsin-3
LOC100642949	4360.12	3370.84	3504.67	3385.92	5230.23	3295.7	4527.03	4722.6	4902.99	5130.49	6651.59	4142.32	2827.77	4652.07	3397.19	2842.69	2774.14	4315.27	3063.58	3612.28	4082.3	4594.28	4063	0.487646	0.150923	3.2311	0.00123314	0.0229818	YES	up-regulated	0.131622	0.151113	0.871015	0.383746	0.997998	NO	NA	rhophilin-2
LOC100642963	106.792	43.2157	34.7868	40.8785	77.8921	28.5855	17.7722	85.3828	262.39	87.2874	745.776	269.449	66.1558	123.15	119.823	46.9047	41.6508	43.6606	96.4235	78.2245	183.968	298.744	131.769	2.28456	0.64831	3.52387	0.000425293	0.0108726	YES	up-regulated	0.267889	0.647993	0.413413	0.679304	0.997998	NO	NA	uncharacterized protein LOC100642963
LOC100643010	315.547	346.332	332.307	279.995	520.027	235.139	421.005	534.302	619.231	430.401	1206.32	493.847	385.881	429.829	346.035	269.414	298.966	207.627	307.728	302.515	383.093	570.003	419.797	0.99912	0.27759	3.59927	0.000319112	0.00903945	YES	up-regulated	-0.129881	0.278808	-0.465842	0.641329	0.997998	NO	NA	protein ovo
LOC100643012	870.145	663.115	706.668	769.867	731.948	593.264	835.15	902.039	818.202	957.502	1002.2	576.943	575.035	551.99	634.077	550.203	537.787	723.516	595.319	702.189	676.8	741.06	714.319	0.332713	0.0920461	3.61464	0.00030077	0.00876262	YES	up-regulated	0.251945	0.0940692	2.6783	0.00739975	0.401937	NO	NA	serine/threonine-protein kinase fused
LOC100643053	4214.74	4333.51	4616.16	4385.51	4934.95	4672.7	5123.7	5480.1	5083.66	5548.35	5313.05	3297.49	3991.96	4062	3809.96	3697.02	3995.5	4332.88	4208.94	4273.38	3887.16	4610.61	4448.79	0.23159	0.0601712	3.84886	0.000118669	0.00443115	YES	up-regulated	0.160652	0.060583	2.65177	0.00800718	0.415457	NO	NA	flotillin-2
LOC100643056	4032.44	3314.7	4360.9	3629.92	4979.81	3131.66	5068.23	5555.73	5228.59	4821.68	4590.4	3392.02	3156.01	4657.79	3329.38	3469.39	3324.12	3768.08	3287.37	3345.84	3923.53	4197.19	4025.67	0.375527	0.12353	3.03997	0.00236598	0.0363667	YES	up-regulated	0.0559762	0.123763	0.452284	0.651064	0.997998	NO	NA	amyloid beta A4 precursor protein-binding family B member 1-interacting protein
LOC100643077	2290.31	2120.19	1979.82	2102.29	2223.66	1911.37	2564.15	2544.12	2576.56	2606.85	2674	1930.15	1606.67	2530.9	2135.51	1768.73	1688.06	1970.45	1953.51	2209.33	2397.5	1955.01	2169.96	0.29301	0.100178	2.92488	0.00344584	0.0456165	YES	up-regulated	0.12039	0.100602	1.1967	0.231424	0.997998	NO	NA	protein groucho
LOC100643082	75.0095	63.4065	65.9854	73.3448	78.0647	120.194	169.808	136.66	154.754	199.45	50.9272	95.5474	55.7281	63.6784	55.2164	72.2882	59.2806	76.7258	68.2451	87.1451	94.7268	70.3248	90.2959	0.872153	0.263872	3.30521	0.000949044	0.018992	YES	up-regulated	0.233899	0.271722	0.860803	0.389346	0.997998	NO	NA	UPF0489 protein C5orf22 homolog
LOC100643087	28434.9	23026.5	30013.7	27316.8	30658.7	30334.9	40412.7	29607.8	48405.3	33346	35521.5	31800.8	27287.7	25170.1	24798.1	23768	26468.1	32670.6	30096.1	27929.5	30018.1	27356.4	30201.9	0.420347	0.113153	3.71486	0.000203315	0.00662362	YES	up-regulated	0.145286	0.113181	1.28366	0.199261	0.997998	NO	NA	40S ribosomal protein S4
LOC100643116	227.917	206.336	209.261	216.984	209.556	177.461	364.54	275.141	379.863	275.137	409.55	148.084	107.901	144.764	100.445	115.979	137.988	143.106	188.177	121.729	184.984	179.042	205.634	0.72265	0.144983	4.98439	6.2157e-07	7.22293e-05	YES	up-regulated	0.383073	0.154533	2.47891	0.0131785	0.543233	NO	NA	tubulin beta chain
LOC100643134	1110.66	965.792	896.536	878.62	998.771	774.241	1374.19	1181.39	977.649	1225.38	1448.51	948.347	720.109	684.209	715.563	789.752	582.566	982.193	702.407	978.581	805.384	946.504	940.335	0.460378	0.108379	4.24785	2.15836e-05	0.00126122	YES	up-regulated	0.193323	0.109886	1.7593	0.078527	0.966281	NO	NA	U11/U12 small nuclear ribonucleoprotein 48 kDa protein
LOC100643137	20806.3	19560.6	20279.7	19416.9	21271.1	18720.7	22328.1	23607.1	25319	24763	27125.5	17700.6	18070.1	18058.7	17059.2	17573.9	18483.7	19143.5	19104.3	18085.5	20033.9	19654.8	20280.3	0.304368	0.0488687	6.22828	4.71572e-10	2.00929e-07	YES	up-regulated	0.102817	0.0489749	2.09939	0.0357826	0.781677	NO	NA	protein hu-li tai shao
LOC100643148	15830.5	17024.5	20809.7	15260.4	17563.7	20401	29588.2	20225.5	22129.5	29461.8	29931.8	16540.6	16059.9	14983.4	13873.2	15149.3	18080.6	16082.1	16242.3	14534.2	14233.5	16535.8	18661	0.607145	0.0903205	6.72212	1.791e-11	1.3082e-08	YES	up-regulated	-0.082905	0.0904205	-0.916883	0.359204	0.997998	NO	NA	zinc transporter ZIP13 homolog
LOC100643192	183.968	164.842	167.371	165.388	145.451	124.762	235.036	253.041	198.139	269.765	174.028	142.649	118.026	110.176	129.877	111.478	117.55	187.031	149.873	172.712	185.243	139.111	165.705	0.520978	0.134769	3.8657	0.000110773	0.00422672	YES	up-regulated	0.453591	0.140798	3.22157	0.00127491	0.179676	NO	NA	MORN repeat-containing protein 3
LOC100643200	704.648	690.843	948.962	722.49	1079.4	772.987	1513.6	2243.11	1089.11	1300.58	2421.96	640.281	565.387	493.083	511.061	792.255	679.296	817.016	713.909	648.481	587.526	602.738	933.578	1.09248	0.196167	5.56911	2.56046e-08	5.63127e-06	YES	up-regulated	0.105683	0.197785	0.534334	0.59311	0.997998	NO	NA	growth hormone secretagogue receptor type 1
LOC100643213	7645.7	6643.77	7943.36	6359.07	9173.29	6368.05	9118.92	9786.72	10698.6	10011.1	9530.63	7648.85	6455.11	6950.33	6124.4	5190.33	5497.23	6434.29	5461.58	5173.36	7552.98	8895.37	7484.68	0.471866	0.129959	3.63089	0.000282449	0.00839627	YES	up-regulated	0.0398122	0.130114	0.305978	0.759621	0.997998	NO	NA	nostrin
LOC100643229	92.9605	93.9714	155.171	95.6743	74.1623	142.085	193.882	184.39	195.69	279.879	162.628	86.5382	71.4187	99.7906	97.124	110.524	190.2	108.243	102.426	93.3232	120.155	86.1732	128.928	0.891081	0.242748	3.67081	0.000241787	0.00759326	YES	up-regulated	-0.100813	0.247879	-0.406702	0.684227	0.997998	NO	NA	uncharacterized protein LOC100643229
LOC100643245	1020.12	904.868	1038.36	970.593	893.564	1017.21	1439.33	1041.35	1348.76	1120.37	1106.2	924.649	852.879	666.686	702.222	1001.66	952.362	1191.53	959.741	990.064	857.665	938.75	997.224	0.336284	0.116433	2.88822	0.00387432	0.049716	YES	up-regulated	0.18906	0.117343	1.61117	0.107143	0.997998	NO	NA	RAB6A-GEF complex partner protein 2
LOC100643260	8.12572	7.68368	4.82981	3.10474	6.25194	4.39984	4.11916	46.2111	121.734	25.5064	16.4946	1.54215	0	0	1.25577	0	0	1.00686	11.1538	4.00857	5.44379	2.26524	12.5062	2.10451	0.659917	3.18906	0.00142736	0.0253847	YES	up-regulated	3.81256	1.0465	3.64316	0.00026931	0.0668723	NO	NA	odorant receptor 13a
LOC100643262	340.775	129.881	197.023	36.7884	924.028	43.2023	1005.37	1721.55	1100.35	1099.2	1861.82	109.328	87.8194	68.5642	43.8903	35.6021	55.7886	149.752	166.831	399.621	120.924	171.534	448.62	2.464	0.618666	3.98275	6.8121e-05	0.00297695	YES	up-regulated	1.57513	0.623907	2.52462	0.0115825	0.491031	NO	NA	abscisic acid and environmental stress-inducible protein
LOC100643269	785.988	898.566	1023.7	875.921	860.756	930.516	1223.4	1044.53	1000.03	1064.27	1255.23	990.46	941.885	963.293	908.609	821.979	1006.15	883.056	936.581	1068.54	904.419	852.373	965.466	0.325049	0.084768	3.83457	0.000125784	0.00457746	YES	up-regulated	-0.0231976	0.0854779	-0.271387	0.786093	0.997998	NO	NA	cGMP-dependent 3',5'-cyclic phosphodiesterase
LOC100643297	1552.86	1519.16	1658	1554.73	1990.87	1436.57	1599.62	1923.01	2816.89	1877.21	4134.67	1710.73	1670.67	1840.53	1607.14	1653.27	1509.58	1614.39	1870.58	1344.28	1850.89	2635.71	1880.52	0.644004	0.200488	3.21218	0.00131733	0.0240126	YES	up-regulated	0.120206	0.200722	0.598869	0.54926	0.997998	NO	NA	NAD kinase
LOC100643311	611.785	671.711	542.484	543.535	544.319	597.682	847.407	795.888	849.41	787.807	765.215	468.986	561.517	536.06	445.749	430.971	500.199	478.598	464.826	433.294	429.786	753.483	593.669	0.503748	0.121121	4.15905	3.19569e-05	0.00171095	YES	up-regulated	0.0168771	0.123395	0.136773	0.89121	0.997998	NO	NA	clavesin-2
LOC100643331	5556.18	5681.3	5752.41	5581.6	5902.67	4924.58	7680.72	7704.05	7820.7	5624.27	7978.08	4719.45	4989.91	4358.2	4579.74	5706.42	4982.82	4332.25	6351.06	5567.98	5488.6	5483.98	5762.13	0.372556	0.0968128	3.84821	0.000118985	0.00443115	YES	up-regulated	0.180106	0.0970248	1.85629	0.0634126	0.932733	NO	NA	tropomodulin
LOC100643453	3336.39	3074.56	2539.81	2584.9	2991.68	2631.32	3141.74	3863.44	3414.14	3878.9	5280.57	2906.74	3079.53	3762.28	2713.85	2807.48	3651.27	2127.84	3119.91	2891.06	3314.6	3486.69	3209.03	0.456309	0.146013	3.12513	0.00177727	0.029456	YES	up-regulated	-0.0808107	0.146163	-0.552881	0.580345	0.997998	NO	NA	GAS2-like protein pickled eggs
LOC100643495	6951.12	7580.39	7964.76	7328.1	6773.34	7539.56	9469.74	8003.12	9069.56	8386.67	9149.52	6009.73	6496.49	5379.81	5636.91	6868.63	6479.09	7203	7293.34	6376.73	6582.92	6667.43	7236.82	0.266875	0.0699175	3.81699	0.000135088	0.00479655	YES	up-regulated	0.143874	0.0701627	2.05058	0.040308	0.815897	NO	NA	eukaryotic translation initiation factor 4E-binding protein Mextli
LOC100643501	139.24	132.552	105.37	102.619	121.154	99.1726	137.966	192.157	163.527	170.839	164.127	123.199	110.367	92.4656	111.989	117.081	98.7195	102.112	105.367	115.228	103.798	93.8077	122.857	0.515335	0.124274	4.14677	3.37197e-05	0.00179593	YES	up-regulated	-0.066871	0.13278	-0.503624	0.614525	0.997998	NO	NA	atrial natriuretic peptide-converting enzyme
LOC100643542	601.616	468.43	456.815	506.55	541.675	466.257	601.497	582.962	510.934	619.935	666.079	466.713	377.457	416.582	372.189	436.531	389.374	442.494	488.236	456.329	458.244	526.048	493.316	0.25844	0.0856776	3.01642	0.00255775	0.0382812	YES	up-regulated	0.188083	0.0884728	2.12589	0.0335127	0.766824	NO	NA	E3 ubiquitin-protein ligase Rnf220
LOC100643557	11895.4	11470.9	14039.6	9025.32	12607.4	12107.9	26374.3	21816.1	12146.3	22407.2	29758	13152.8	9472.87	15200.3	10948.3	8901.14	10093.8	9123.94	10644.9	14752.7	9251.26	16719.4	14177.7	0.995929	0.185245	5.37627	7.60431e-08	1.36424e-05	YES	up-regulated	0.0149302	0.185309	0.0805688	0.935785	0.997998	NO	NA	facilitated trehalose transporter Tret1
LOC100643573	2130.46	2272.62	2275.3	2112.91	2233.11	2182.31	2860.46	2536.24	2438.88	2327.51	2512.74	2296.8	2033.44	2225.58	2082.96	2074.8	2069.75	2473.2	2218.16	2159.1	2188.27	2119.09	2264.71	0.22305	0.0519471	4.29379	1.75646e-05	0.00107554	YES	up-regulated	0.052173	0.0524937	0.993892	0.320276	0.997998	NO	NA	dolichol kinase
LOC100643599	7087.12	8618.08	10798.2	8307.67	7469.02	8197.31	10690.5	9999.58	12748.7	10249.3	17424.6	5682.86	7509.64	5770.38	5251.01	6339.33	8830.02	6345.89	9619.53	7521.5	8385.9	7123.39	8634.98	0.519119	0.166576	3.11641	0.00183069	0.0298916	YES	up-regulated	0.268143	0.1667	1.60854	0.107718	0.997998	NO	NA	shootin-1
LOC100643646	256.208	265.892	288.929	255.553	264.208	287.428	414.878	368.538	466.478	407.053	490.426	256.011	288.123	211.607	218.449	219.79	316.012	227.844	286.572	256.949	282.95	250.48	299.108	0.663732	0.113776	5.83367	5.42214e-09	1.58419e-06	YES	up-regulated	0.0505836	0.117917	0.428976	0.667941	0.997998	NO	NA	growth arrest-specific protein 1
LOC100643654	14481.7	17979.8	16342.6	15212.2	17664.5	17361.7	19688.2	20585.4	18266	19921.5	25149	11635.4	12287	11087.4	11372	13554.8	12898.5	14765.3	16810.7	12568.9	15744.1	15430	15945.8	0.341558	0.0913053	3.74084	0.000183409	0.00618641	YES	up-regulated	0.29678	0.0914164	3.24646	0.00116848	0.171636	NO	NA	uncharacterized protein LOC100643654
LOC100643666	2406.34	2146.14	2319.75	2480.82	2531.61	1813.77	2566.81	2899.22	2576.9	3177.6	3888.71	1904.11	1865.72	2010.33	1859.77	1910.02	1704.45	2191.64	1634.81	1990.34	2199.79	2506.96	2299.35	0.426444	0.11655	3.65891	0.000253294	0.00782532	YES	up-regulated	0.132627	0.117104	1.13256	0.2574	0.997998	NO	NA	uncharacterized protein LOC100643666
LOC100643684	14377.4	11322.9	16425.3	10531.3	19878.7	7305.11	23040.4	21368.1	46538	15447	41233.8	29466.3	9158.19	25679.4	16664.9	8265.22	5837.02	17514.3	10924.3	20375.5	16004.6	22673.3	18637.8	1.26858	0.370366	3.42521	0.000614331	0.014054	YES	up-regulated	0.0932675	0.370382	0.251814	0.801185	0.997998	NO	NA	putative phospholipase B-like lamina ancestor
LOC100643703	1852.78	1428.8	1610.56	1211.59	2435.42	1593.59	2714.91	2256.96	1935.55	2462.23	2003.11	1354.53	1194.02	1375.92	1279.5	1411.4	1309.92	1261.44	1169.59	1259.71	1523.28	1794.73	1656.34	0.494479	0.137997	3.58325	0.000339346	0.00942976	YES	up-regulated	0.0233398	0.138807	0.168146	0.866469	0.997998	NO	NA	BMP-binding endothelial regulator protein
LOC100643706	1744.87	1662.75	1783.42	1605.77	1856.92	1577.82	2146.44	1931.28	2134.5	1860.85	1908.9	1855.09	1502.1	1435.23	1546.63	1665.2	1548.82	1639.63	1646.8	1654.55	1616.19	1847.64	1735.06	0.252673	0.0644027	3.92333	8.7334e-05	0.00354396	YES	up-regulated	0.0584387	0.0651263	0.897313	0.369552	0.997998	NO	NA	pre-mRNA-splicing factor RBM22
LOC100643712	295.906	372.425	380.681	440.349	450.276	424.551	465.059	499.234	886.237	448.115	605.942	413.336	557.435	443.886	445.694	471.131	456.493	418.355	443.287	376.022	485.356	589.342	471.323	0.516618	0.165866	3.11466	0.00184155	0.0298916	YES	up-regulated	0.0362252	0.166417	0.217677	0.82768	0.997998	NO	NA	dolichyldiphosphatase 1
LOC100643720	2369.03	2440.84	2936.27	3277.99	3394.93	3064.9	3593.62	3549.75	3945.51	4820.92	5629.17	2015.07	1827.71	1619.16	1331.05	2227.12	2220.47	3048.13	3364.86	2068.19	2800.45	2417.62	2907.4	0.575194	0.164498	3.49667	0.000471107	0.0115806	YES	up-regulated	0.532634	0.164971	3.22866	0.00124371	0.17768	NO	NA	thrombospondin type-1 domain-containing protein 4
LOC100643728	405.572	436.749	442.716	338.225	589.203	346.85	978.194	663.706	539.27	1035.06	501.204	483.049	297.039	380.67	353.164	324.3	330.979	462.343	250.575	290.81	339.887	410.495	463.639	0.9111	0.163654	5.56723	2.5882e-08	5.63127e-06	YES	up-regulated	-0.171052	0.166766	-1.0257	0.305032	0.997998	NO	NA	laccase-1
LOC100643742	4714.49	4544.98	6266.96	4654.32	5896.44	4388.38	7973.76	6347.58	8919.66	8049.57	6617.07	4778.49	4305.22	6085.92	3770.56	3874.03	4474.75	5669.59	4311.91	4766.96	4597.98	4922.11	5451.4	0.60588	0.131974	4.59089	4.41351e-06	0.000358195	YES	up-regulated	0.0666895	0.132182	0.504527	0.613891	0.997998	NO	NA	CAD protein
LOC100643759	144.579	197.664	283.318	230.52	214.305	296.283	454.102	353.716	226.974	418.344	288.103	180.508	144.169	125.659	167.003	180.36	194.912	366.72	329.756	217.958	231.75	209.605	248.014	0.643528	0.211564	3.04177	0.00235194	0.0362214	YES	up-regulated	0.667006	0.214565	3.10864	0.00187949	0.213434	NO	NA	uncharacterized protein DDB_G0271670
LOC100643799	1694.32	2037.69	2075.71	1721.01	2461.55	1832.02	2645.08	2243.97	3844.88	2759.15	2556.78	2538.17	2447.66	2390.52	1870.57	1925.41	2018.69	2120.55	1817.93	1769.03	2247.77	2429.82	2247.65	0.543984	0.1387	3.92201	8.7812e-05	0.00354927	YES	up-regulated	-0.10734	0.138951	-0.772501	0.439818	0.997998	NO	NA	angiotensin-converting enzyme
LOC100643805	2826.33	2993.11	3081.52	2945.32	3216.34	3087.89	4042.18	4208.21	4773.19	3852.86	5648.77	2973.54	2441.02	2317.21	2318.84	2303.48	2278.14	2904.4	3315.37	2752.46	3242.97	3039.14	3207.38	0.590048	0.0940214	6.27568	3.48107e-10	1.54771e-07	YES	up-regulated	0.311853	0.0945483	3.29835	0.000972548	0.15848	NO	NA	arrestin domain-containing protein 17
LOC100643825	1471.86	1573.54	1664.9	1510.23	1414.61	1722.44	2149.94	1995.13	1797.53	2363.81	2150.46	1262.69	1299.62	1045.56	1178.34	1610.13	1384.17	1384.24	1363.68	1293.02	1492.83	1472.29	1572.77	0.438959	0.0941264	4.6635	3.1087e-06	0.000267139	YES	up-regulated	0.0872404	0.0951496	0.916876	0.359208	0.997998	NO	NA	uncharacterized protein LOC100643825
LOC100643835	1779.12	1748.56	1675.01	1664.3	2012.71	1863.76	2514.66	2733.74	1593.13	2314.16	2983.78	1639.79	1433.4	1812.69	1722.84	1181.75	1294.42	1459.3	1422.46	1683.18	1680.13	1701	1814.27	0.465938	0.134352	3.46804	0.00052427	0.0125555	YES	up-regulated	0.0433465	0.134929	0.321254	0.748018	0.997998	NO	NA	protein tramtrack, beta isoform
LOC100643845	5256.21	4890.08	5299.64	4551.03	5988.33	4634.03	6176.65	5992.3	5602.21	6942.22	5981.9	4673.18	3993.55	4858.05	4120.6	4078.73	4065.97	4678.47	4383.9	4436.36	4368.14	5430.48	5018.27	0.30751	0.0696791	4.41324	1.01837e-05	0.000703637	YES	up-regulated	0.0754251	0.0700365	1.07694	0.281507	0.997998	NO	NA	protein WBSCR14 homolog
LOC100643850	3274.54	3749.88	4400.28	3582.74	3503.63	4702.14	5281.83	4839.07	5593.42	4877.64	4225.33	3876.71	4340.58	2902.74	3078.2	3630.98	3851.71	3714.26	4227.23	3347.27	3406.46	4615.71	4046.47	0.378253	0.124317	3.04264	0.00234511	0.0361769	YES	up-regulated	0.0779851	0.124516	0.626305	0.531115	0.997998	NO	NA	lipid storage droplets surface-binding protein 2
LOC100643893	9591.78	10370.4	11959.6	10515.2	9863.31	10682.7	12931.8	11456.9	13711.3	11045.8	12346.8	10024.5	10397.7	9456.67	8982.75	10699.7	9987.95	10340.9	10961.8	10328.4	10501	9208.42	10698.4	0.216844	0.0701227	3.09236	0.00198575	0.0315315	YES	up-regulated	0.0591437	0.0702287	0.842159	0.399699	0.997998	NO	NA	AFG3-like protein 2
LOC100643984	192.253	158.362	214.087	231.905	142.295	184.787	237.02	291.859	362.311	221.864	396.01	89.4612	139.572	119.317	112.997	124.37	117.067	151.188	164.582	120.41	153.434	242.517	189.439	0.656677	0.191012	3.43788	0.000586293	0.0135032	YES	up-regulated	0.533395	0.19797	2.69432	0.00705334	0.396593	NO	NA	protein singles bar
LOC100643986	22.1313	4.81521	25.7356	13.1048	24.9034	15.3782	36.3907	32.4647	116.748	32.0626	44.7837	15.3998	12.7462	0	16.2973	11.0116	4.99607	15.2074	15.7765	28.3345	15.2539	22.7339	23.9216	1.53687	0.490634	3.13241	0.00173376	0.0290646	YES	up-regulated	0.953263	0.523855	1.81971	0.0688033	0.943042	NO	NA	uncharacterized protein LOC100643986
LOC100644017	226.84	181.031	193.577	224.503	153.94	164.555	384.639	305.771	262.612	312.9	273.007	219.426	153.803	117.242	149.364	185.901	152.089	157.24	182.651	200.848	211.57	324.711	215.374	0.721529	0.180426	3.99902	6.36057e-05	0.00285277	YES	up-regulated	0.355609	0.184746	1.92485	0.0542483	0.883993	NO	NA	uncharacterized protein LOC100644017
LOC100644082	585.038	373.327	398.401	466.214	378.447	529.447	1097.75	784.157	803.551	1113.85	561.063	182.019	347.843	186.126	180.801	372.426	240.012	393.043	365.865	444.116	403.702	354.688	480.085	0.924143	0.216434	4.26985	1.95603e-05	0.00118357	YES	up-regulated	0.650359	0.219778	2.95917	0.00308469	0.274959	NO	NA	uncharacterized protein LOC100644082
LOC100644095	49.8231	27.8363	26.559	48.9985	42.2124	24.197	44.4493	60.9307	110.048	83.188	73.4914	38.5569	45.2572	33.4111	47.7077	35.4485	25.0814	40.3245	23.6073	30.7786	52.2361	65.7352	46.8126	1.01377	0.308795	3.28297	0.00102719	0.0202	YES	up-regulated	0.190432	0.318011	0.598821	0.549292	0.997998	NO	NA	potassium/sodium hyperpolarization-activated cyclic nucleotide-gated channel 1
LOC100644112	813.443	794.774	1179.87	875.147	673.836	973.014	1358.99	1149.82	1198.84	1485.18	1393.34	438.007	703.751	496.393	571.237	794.046	540.923	658.296	735.76	588.807	692.128	591.616	850.328	0.563958	0.153731	3.66848	0.000243996	0.00763027	YES	up-regulated	0.151572	0.155759	0.973122	0.330493	0.997998	NO	NA	fructose-bisphosphate aldolase
LOC100644131	17891.6	17219.9	17382.4	16543.9	17754.3	16230.6	20972.7	22751.8	18280.2	20475.1	19595.9	12787.6	14082.9	15152.7	12998.7	13966.6	14330.4	15314.6	15401.4	12851.7	15021.4	16126.3	16506	0.254404	0.066121	3.84756	0.000119301	0.00443115	YES	up-regulated	0.100927	0.0662495	1.52344	0.127648	0.997998	NO	NA	uncharacterized protein LOC100644131
LOC100644153	4804.09	4655.49	4841.99	4946.7	5148.03	4520.27	7053.48	8223.63	4979.19	7017.38	8116.86	3428.05	4270.41	3655.49	4287.96	4284.15	4032.46	4205.44	4336.84	4833.31	4553.38	5147.56	5061.01	0.554005	0.10713	5.17134	2.32422e-07	3.21275e-05	YES	up-regulated	0.208611	0.107402	1.94233	0.0520966	0.871142	NO	NA	mitochondrial carrier protein Rim2
LOC100644229	2266.67	2281.29	2150.55	2302.7	1812.41	2195.49	2607.88	3039.39	2210.94	3308.16	2500.69	1775.41	1738.37	1829.48	2096.76	2083.87	1982.74	2149.74	1969.02	2085.59	2201.35	2138.38	2214.86	0.33163	0.0956719	3.46633	0.000527624	0.0126063	YES	up-regulated	0.137995	0.0961904	1.43461	0.151399	0.997998	NO	NA	heat shock 70 kDa protein cognate 4
LOC100644249	37.6602	196.721	49.9018	70.6581	229.919	20.5336	323.345	1365.8	1638.39	88.7641	1356.33	52.4511	356.213	526.526	23.8567	82.4613	15.0555	15.1143	72.1183	14.7114	77.2538	1733.62	379.428	3.55491	1.10991	3.20289	0.00136056	0.0246249	YES	up-regulated	0.622186	1.10986	0.560601	0.57507	0.997998	NO	NA	uncharacterized protein LOC100644249
LOC100644268	111.962	54.698	57.1456	40.2877	96.9722	68.2008	104.491	112.998	119.811	119.831	154.538	47.823	55.092	42.9493	60.2696	55.4039	35.1294	50.3813	61.6284	60.1835	102.28	78.1829	76.8299	0.82606	0.248993	3.31761	0.000907916	0.018458	YES	up-regulated	0.476807	0.260237	1.8322	0.066921	0.940452	NO	NA	protein lozenge
LOC100644276	9685.98	6584.11	9030.64	9239.6	10607.7	9822.27	15462.3	10245.7	18708.3	11545.7	12009.6	12302.1	7819.86	9540.44	8207.17	6489.75	7340.07	11277.7	8109.53	9697.63	10069.6	10071.7	10175.8	0.609105	0.169116	3.60171	0.000316135	0.00899767	YES	up-regulated	0.163516	0.169182	0.96651	0.333789	0.997998	NO	NA	60S ribosomal protein L28
LOC100644299	3886.58	4025.73	4342.04	3778.7	4150.8	3892.58	5133.8	5543.84	5560.96	4812.32	5348.25	4098.18	4074.28	3946.21	3234.69	3214.06	4169.05	3320.77	3862.21	3168.44	3690.94	3977.11	4146.89	0.401603	0.0836324	4.802	1.57089e-06	0.000154461	YES	up-regulated	-0.0763052	0.0839893	-0.908512	0.363608	0.997998	NO	NA	activating transcription factor 3
LOC100644310	1001.62	909.698	1078.53	966.242	1204.37	1113.22	1561.56	1428.68	939.02	1562.28	2109.56	1090.69	996.974	1078.49	862.615	930.887	996.199	1373.35	1008.99	1160.83	1081.54	1094.54	1161.36	0.585817	0.124366	4.71041	2.47215e-06	0.000223718	YES	up-regulated	0.137179	0.125081	1.09672	0.272765	0.997998	NO	NA	TATA box-binding protein-associated factor RNA polymerase I subunit B
LOC100644318	4.03456	0.9622	1.60923	3.11731	0	2.92924	9.9152	20.6659	3.89533	18.7994	5.97787	1.53971	2.25276	7.97052	3.76194	4.52975	16.658	1.00637	3.94077	13.4485	5.44756	4.54317	6.22752	2.29909	0.737841	3.11597	0.00183342	0.0298916	YES	up-regulated	-0.00227926	0.716234	-0.00318229	0.997461	0.999698	NO	NA	uncharacterized protein LOC100644318
LOC100644321	7293.06	6692.12	6308.07	6577.18	7558.54	5987.92	7594.09	8728.74	6356.98	8453.91	8305.58	5996.98	5656.86	6398.09	6211.06	5729.29	5614.87	5933.12	5894.64	6419.17	6219.97	6565.6	6658.9	0.238774	0.0789508	3.02433	0.00249182	0.0378061	YES	up-regulated	0.0535978	0.079155	0.677125	0.498327	0.997998	NO	NA	rho guanine nucleotide exchange factor 11
LOC100644365	116.914	143.987	165.791	108.552	98.4894	96.7861	290.586	217.194	229.828	219.605	218.963	55.5197	50.5332	50.9136	76.5821	108.286	90.2871	99.8104	111.482	111.081	74.0029	91.806	128.5	0.948723	0.206742	4.58892	4.45556e-06	0.00035876	YES	up-regulated	0.419574	0.218943	1.91636	0.055319	0.88877	NO	NA	uncharacterized protein LOC100644365
LOC100644371	6897.57	7189.91	7901.97	6541.81	6412.31	6495.16	7574.56	7555.11	7263.86	8766.81	8382.85	5137.99	5028.83	5076.82	4695.9	5824.48	5803.9	6481.03	5886.62	5548.35	5694.1	6228.96	6472.22	0.217643	0.0695327	3.13008	0.0017476	0.0292229	YES	up-regulated	0.154361	0.0698448	2.21005	0.0271015	0.734774	NO	NA	ETS-like protein pointed
LOC100644405	2114.18	2091.54	2219.86	2075.55	1927.58	2252.67	2766.39	2435.95	2625.28	2400.16	2403.56	1652.52	1904.08	1538.79	1593.49	2059.52	1847.58	2046.18	2192.1	1957.37	1993.88	1888.93	2090.33	0.248954	0.075159	3.31236	0.000925115	0.0186225	YES	up-regulated	0.195935	0.0758731	2.5824	0.00981146	0.450765	NO	NA	flap endonuclease 1
LOC100644429	5553.6	4171.82	3533.24	1643.01	7966.4	3629	6788.53	7549.24	10000.7	11522.3	7106.64	18132.6	1445.94	2309.63	2104.69	1574.13	2257.86	2187.38	3115.84	3512.59	2088.96	4460.11	5120.65	1.47527	0.46746	3.15592	0.00159995	0.027825	YES	up-regulated	-0.331077	0.467611	-0.708017	0.478935	0.997998	NO	NA	uncharacterized protein LOC100644429
LOC100644432	442.654	321.491	356.551	372.565	395.671	350.527	623.72	598.422	563.962	554.731	541.587	325.485	246.752	326.11	362.863	342.122	241.699	421.234	400.604	311.659	327.525	369.407	399.879	0.646703	0.117726	5.49331	3.94475e-08	8.06781e-06	YES	up-regulated	0.244308	0.121171	2.01622	0.0437767	0.836167	NO	NA	uncharacterized protein LOC100644432
LOC100644452	723.113	868.327	870.905	852.489	944.937	1054.62	1203.37	1343.07	1411.61	1473.76	2284.04	695.845	470.328	835.016	674.346	698.818	782.258	872.347	791.875	597.596	775.715	1298.37	978.307	0.854962	0.178727	4.78362	1.72165e-06	0.00016609	YES	up-regulated	0.239114	0.179923	1.32898	0.183854	0.997998	NO	NA	helix-loop-helix protein 11
LOC100644454	43.5693	24.9794	35.407	29.8447	74.9307	30.7803	47.8205	80.6268	111.923	163.974	71.8873	83.2122	36.894	93.9358	42.6615	45.19	47.5793	63.6025	43.9709	30.8446	71.8687	52.1779	60.3491	1.35946	0.35093	3.87389	0.000107112	0.00414895	YES	up-regulated	-0.189714	0.354467	-0.535209	0.592505	0.997998	NO	NA	uncharacterized protein LOC100644454
LOC100644550	3570.44	3485.88	3981.54	3317.33	3102.35	3730.21	4213.68	4083.07	4465.59	3671.87	4557.14	2774.85	3090.22	2774.51	2979.37	3378.6	3311.34	3526.69	3677.18	3428.99	3424.51	3039.38	3526.58	0.235609	0.0780789	3.01758	0.00254804	0.0382618	YES	up-regulated	0.175423	0.0784501	2.23611	0.0253446	0.723679	NO	NA	maspardin
LOC100644557	223.956	188.596	218.52	183.744	269.294	167.687	317.11	383.655	468.601	478.787	897.678	181.261	209.564	191.976	190.591	142.907	180.152	140.339	172.905	172.079	256.029	446.553	276.454	1.35274	0.266348	5.07882	3.79779e-07	4.73612e-05	YES	up-regulated	0.274141	0.26931	1.01794	0.308708	0.997998	NO	NA	sushi, von Willebrand factor type A, EGF and pentraxin domain-containing protein 1
LOC100644600	68.1249	55.6728	49.8988	58.3024	56.2829	38.1286	114.416	101.224	89.5964	130.882	92.9888	40.099	42.9941	39.7752	59.0069	49.6282	41.8022	67.5438	52.4608	38.808	60.9422	44.2014	63.3081	0.981992	0.180753	5.4328	5.54768e-08	1.11236e-05	YES	up-regulated	0.200394	0.19742	1.01506	0.310076	0.997998	NO	NA	facilitated trehalose transporter Tret1
LOC100644633	2041.47	2030.36	2126.5	2038.71	1908.43	2068.12	2345.34	2208.75	2383.72	2172.74	2226.81	2072	1912.72	1762.4	1898.57	1943.35	2036.98	2140.85	2069	1974.96	1961.71	2093.77	2064.42	0.162913	0.0437905	3.72028	0.000198999	0.00653737	YES	up-regulated	0.0706738	0.0444499	1.58997	0.111842	0.997998	NO	NA	DNA ligase 1
LOC100644634	518.396	616.873	642.563	567.524	604.99	649.126	1057.38	911.571	783.952	1008.9	1057.55	331.409	514.729	782.172	567.75	395.815	393.768	480.314	587.94	527.23	1005.11	562.319	662.154	0.655584	0.201892	3.24721	0.00116542	0.0221319	YES	up-regulated	0.382469	0.20313	1.88288	0.0597168	0.922491	NO	NA	cytoplasmic polyadenylation element-binding protein 1
LOC100644719	854.018	769.534	696.352	716.718	901.799	592.222	932.551	933.017	1029.38	975.167	979.547	787.12	602.67	633.094	622.33	621.324	545.231	697.03	623.502	685.888	706.727	810.185	759.791	0.399212	0.0995371	4.01069	6.05428e-05	0.00272736	YES	up-regulated	0.121888	0.101257	1.20375	0.228687	0.997998	NO	NA	DNA polymerase alpha subunit B
LOC100644735	1740.6	1956.32	1811.02	1848.1	1896.14	1893.65	2013.56	2321.64	1744.79	2327.22	2168.52	1516.7	1606.51	1608.03	1608.56	1547.65	1600.51	1690.28	1818.46	1687.18	1651.55	1784.33	1810.97	0.191018	0.064866	2.9448	0.00323159	0.0438441	YES	up-regulated	0.122286	0.065739	1.86018	0.0628604	0.932733	NO	NA	male-specific lethal 1 homolog
LOC100644763	30.5649	32.6185	26.5621	31.5897	35.9878	36.6718	55.1015	49.1222	66.2499	43.2864	63.037	9.25836	25.6723	14.3139	16.3249	22.5385	19.2457	28.2005	38.6739	21.3865	19.5826	28.3204	32.4686	0.748161	0.222776	3.35835	0.000784096	0.0164307	YES	up-regulated	0.60149	0.258066	2.33076	0.0197662	0.634283	NO	NA	fatty acid synthase
LOC100644775	3041.99	3567.21	3923.29	3577.48	2660.73	3456.97	4687.69	3238.16	8378.74	3590.59	7547.69	1719.76	2513.86	1561.97	1897.68	2685.55	2801.03	2940.78	3010.58	2509.11	2863.39	2853.76	3410.36	0.671988	0.218732	3.0722	0.00212486	0.033429	YES	up-regulated	0.403649	0.219093	1.84236	0.0654219	0.936873	NO	NA	waprin-Thr1
LOC100644848	7193.88	7505.31	8307.23	8106.82	8755.51	6736.1	13359.3	12486	9169.69	11801.6	12675.4	6084.94	5569.22	6321.04	6454.17	5878.87	6427.29	7619.23	7234.85	7625.49	6139.68	7529.76	8135.52	0.630853	0.0915528	6.8906	5.55581e-12	4.73447e-09	YES	up-regulated	0.219859	0.0918033	2.39489	0.0166255	0.58949	NO	NA	ATP-binding cassette sub-family G member 1
LOC100644850	980.52	1152.06	812.03	828.403	1326.96	732.442	1223.56	1671.85	4625.26	1856.32	2697.51	1329.2	1821.69	2164.04	966.629	732.399	718.781	856.174	851.953	751.038	1568.34	3262.38	1496.8	1.3672	0.396595	3.44736	0.000566103	0.0132059	YES	up-regulated	0.123923	0.39672	0.312368	0.754761	0.997998	NO	NA	diphosphomevalonate decarboxylase
LOC100644874	5005.28	4635.46	4543.91	5013.91	5877.32	4447.06	6201.76	6572.16	7851.63	7828.45	10113.6	3856.3	4146.2	5288.21	3666.22	4609.27	4258.01	4337.12	4397.93	4359.59	5380.07	6600.41	5408.63	0.66252	0.139972	4.73323	2.20974e-06	0.000205426	YES	up-regulated	0.201292	0.140167	1.43608	0.150978	0.997998	NO	NA	LIM domain only protein 7
LOC100644887	3631.08	3311.27	3634.06	3662.71	3876.4	3305.35	4289.95	4120.74	3787.5	4068.15	3706.43	3488.35	3467	3597.93	3304.94	3779.68	3274.3	3685.18	3491.55	3670.33	3347.82	3486.16	3635.77	0.165682	0.055956	2.96093	0.00306714	0.0422922	YES	up-regulated	0.0184301	0.0562535	0.327627	0.743194	0.997998	NO	NA	5'-3' exoribonuclease 2 homolog
LOC100644889	502.976	509.725	450.666	484.3	495.639	444.837	641.332	738.291	842.499	688.532	960.929	374.893	574.024	478.047	306.437	379.13	395.13	306.647	371.279	301.52	437.005	717.185	518.228	0.706079	0.199573	3.53796	0.000403236	0.010573	YES	up-regulated	0.000264073	0.201404	0.00131116	0.998954	0.99985	NO	NA	uncharacterized protein LOC100644889
LOC100644905	4791.38	4948.7	4695.78	5337.32	4831.02	4557.03	6222.43	6237.87	7110.24	6951.44	7139.05	4257.68	4977.38	4181.44	5624.24	4547.99	4645.47	4440.62	4635.85	3910.26	4602.67	5867.64	5205.16	0.471334	0.0954369	4.9387	7.86457e-07	8.55565e-05	YES	up-regulated	-0.00663635	0.0956642	-0.0693713	0.944694	0.997998	NO	NA	uncharacterized protein LOC100644905
LOC100644923	9142.74	10521.9	12370.4	9552.12	14238.1	10832.4	14768.1	16520.1	13877.8	16535.9	13146.9	12599.3	9108.05	13744.3	10328.1	9731.59	9481.17	9779.85	10744.3	11871.8	8673.25	12588.7	11825.3	0.46415	0.133277	3.48261	0.000496553	0.0120267	YES	up-regulated	-0.040792	0.133346	-0.305911	0.759673	0.997998	NO	NA	uncharacterized protein LOC100644923
LOC100644945	3994.17	3879.83	3845.68	3970.71	4057.58	3768.38	5042.17	4474.81	3750.37	4871.86	4211.9	3561.42	3741.79	3573.75	3640.43	3666.63	3298.48	3769.38	3516.1	3836.62	3469.72	3679.5	3891.88	0.203658	0.0615291	3.30995	0.000933123	0.01871	YES	up-regulated	0.0131229	0.0619054	0.211984	0.83212	0.997998	NO	NA	mitogen-activated protein kinase kinase kinase 15
LOC100644958	5398.33	6415.3	6123.95	6402.58	6369.9	5428.16	9055.86	7481.57	7414.02	8146.93	6618.21	5308.21	5108.2	6683.87	6001.56	5602.85	6296.46	6520.88	7135.47	5767.09	5973.6	5085.34	6379.01	0.35012	0.0991737	3.53037	0.000414981	0.0107161	YES	up-regulated	0.0786135	0.0993077	0.791615	0.428585	0.997998	NO	NA	sialin
LOC100644963	69.1817	92.1339	70.0216	80.5997	120.411	71.8632	88.8762	88.4398	288.3	214.111	285.024	115.687	94.3137	74.7696	53.9886	90.2102	73.5902	59.4626	79.3375	54.8482	122.962	223.242	114.153	1.28653	0.365598	3.51898	0.000433215	0.01102	YES	up-regulated	0.263581	0.369387	0.713565	0.475496	0.997998	NO	NA	protein mesh-like
LOC100644969	554.579	612.572	614.844	602.679	518.83	632.699	752.7	652.658	783.803	663.05	725.641	581.279	541.278	464.663	454.422	554.545	569.085	551.717	620.483	549.003	546.392	543.023	594.997	0.275856	0.0803851	3.43169	0.000599844	0.013767	YES	up-regulated	0.0899438	0.0824444	1.09096	0.27529	0.997998	NO	NA	methyltransferase-like protein 4
LOC100644973	1790.12	1691.8	1800.2	1561.75	1881.09	1732.95	1871.71	1728.9	2328.32	1972.24	2425.89	1856.45	1611.81	1821.2	1670.52	1535.68	1532.23	1735.4	1595.69	2014.71	1784.98	1900.7	1811.11	0.267542	0.0886988	3.01629	0.00255885	0.0382812	YES	up-regulated	0.0924464	0.0891223	1.0373	0.299597	0.997998	NO	NA	2-hydroxyacyl-CoA lyase 1
LOC100645016	3373.95	5696.13	4950.69	6849.26	8781.95	4824.06	9079.8	8278.94	48014.8	18995.7	23127.7	9426.99	10210.7	5964.91	4912.94	4307.36	4206.31	4039.09	6304.3	3199.49	10515.9	24591.6	10438.8	1.96498	0.5191	3.78536	0.000153484	0.00535676	YES	up-regulated	0.517362	0.519131	0.996593	0.318962	0.997998	NO	NA	elongation of very long chain fatty acids protein 6
LOC100645018	2036.31	3437.91	3516.12	2681.22	3648.04	4517.11	6181.08	7164.03	4954.43	2926.46	7155.49	3521.96	2853.24	2755.95	2504.46	1870.29	4819.26	3126.13	3041.82	2913.05	2664.31	2854.27	3688.32	0.806547	0.240558	3.35282	0.00079992	0.0167105	YES	up-regulated	-0.0842681	0.240773	-0.34999	0.726346	0.997998	NO	NA	uncharacterized protein LOC100645018
LOC100645021	229.403	343.249	286.402	198.362	371.233	225.113	919.589	750.609	2840.89	749.414	1072.85	335.914	251.57	337.224	142.104	220.025	218.471	188.28	265.057	182.175	356.502	330.406	491.584	2.16002	0.327904	6.58736	4.47702e-11	2.86138e-08	YES	up-regulated	0.0958078	0.330492	0.289894	0.771897	0.997998	NO	NA	waprin-Phi1-like
LOC100645024	1077.88	1067.36	3360.82	2629.29	7596.18	2285.09	17006.5	11263.8	13661.5	7764.05	7726.83	1719.46	1576.95	864.703	934.122	739.823	999.798	2412.14	2917.43	2327.83	1642.41	731.345	4195.7	1.93848	0.465316	4.16595	3.1006e-05	0.00167761	YES	up-regulated	0.816096	0.465769	1.75215	0.0797484	0.968623	NO	NA	apyrase
LOC100645028	13974.1	9759.19	13412.9	12069.4	15349.8	13663.7	19219.8	13106.4	20841.5	15788.5	16265.8	18689.9	11278.3	13468.6	11572.1	10637.7	10962.5	16352.6	13256.4	13779.5	14400.7	13901.1	14170.5	0.442084	0.1391	3.17818	0.00148205	0.0260851	YES	up-regulated	0.129359	0.13914	0.9297	0.352526	0.997998	NO	NA	60S ribosomal protein L19
LOC100645052	253.407	113.239	74.0472	108.477	168.91	45.4664	182.664	151.323	636.053	352.821	462.091	220.595	66.4077	120.897	106.726	35.4348	64.4002	97.7458	116.704	98.976	153.423	138.241	171.275	1.59262	0.448366	3.55206	0.000382226	0.0102589	YES	up-regulated	0.237982	0.452639	0.525765	0.599051	0.997998	NO	NA	endothelin-converting enzyme homolog
LOC100645054	948.525	833.928	936.055	847.34	1018.17	970.931	1083.63	973.767	1230.23	976.369	1119.23	1181.66	966.7	921.04	892.732	902.609	1003.65	1014.73	942.804	892.106	924.885	856.634	974.442	0.242679	0.082049	2.95773	0.00309915	0.0424976	YES	up-regulated	-0.0944339	0.0827164	-1.14166	0.253596	0.997998	NO	NA	U3 small nucleolar RNA-associated protein 4 homolog
LOC100645117	161.836	201.519	156.144	160.531	176.74	140.802	279.74	310.5	208.452	325.098	355.587	97.1887	75.4686	112.941	160.719	138.51	99.5335	173.311	114.734	119.029	114.249	129.172	173.264	0.865895	0.17742	4.88048	1.05826e-06	0.000110427	YES	up-regulated	0.137228	0.186504	0.735791	0.461858	0.997998	NO	NA	uncharacterized protein LOC100645117
LOC100645139	555.358	508.442	452.365	493.61	697.9	466.476	643.076	763.338	552.426	672.642	1188.77	621.881	492.348	531.189	492.267	561.488	401.678	387.725	501.433	501.196	543.946	561.854	572.337	0.561303	0.17151	3.27271	0.00106523	0.0206307	YES	up-regulated	-0.0776049	0.172793	-0.449122	0.653344	0.997998	NO	NA	uncharacterized protein LOC100645139
LOC100645159	1510.82	1516.1	1209.73	1442.08	2203.98	1266.52	3127.01	2848.44	2749.94	2829.56	2324.25	2192.27	1571.44	2347.8	1918.63	1274.16	1479.77	1640.24	1450.82	1809.28	1534.14	2253.58	1931.84	0.90881	0.168404	5.39662	6.79079e-08	1.28597e-05	YES	up-regulated	-0.0884386	0.16871	-0.524206	0.600135	0.997998	NO	NA	monocarboxylate transporter 13
LOC100645243	4164.94	3781.39	4515.72	4208.95	3656.16	5163.19	5586.91	4629.1	6081.3	5052.63	4959.12	3759.63	3635.56	3124.99	3443.56	3858.21	4249.62	4440.69	4350.71	4065.19	4093.2	3978.55	4309.06	0.308783	0.0968891	3.18697	0.00143772	0.0254361	YES	up-regulated	0.185184	0.0971489	1.90619	0.0566257	0.897527	NO	NA	putative 28S ribosomal protein S5, mitochondrial
LOC100645258	1218.27	1613.74	1392.48	1157.83	1570.82	1603.98	1993.7	2911.07	2021.51	1932.22	2519.8	911.901	977.708	1089.49	1130.16	1051.68	1163	1232.88	1632.9	1228.53	1330.57	1373.04	1502.6	0.653179	0.125205	5.21687	1.81969e-07	2.65831e-05	YES	up-regulated	0.385748	0.126288	3.0545	0.00225437	0.232761	NO	NA	uncharacterized protein LOC100645258
LOC100645337	5218.4	5161.52	5810.87	4580.87	4850	4919.47	8621.01	7021.43	6576.38	6827.62	8433.39	3785.87	3979.18	4072.49	3374.31	3846.9	4316.16	4289.69	4705.87	3707.73	4687.7	4791.69	5162.66	0.582497	0.0875291	6.6549	2.83498e-11	1.9327e-08	YES	up-regulated	0.160294	0.0879642	1.82226	0.0684149	0.943042	NO	NA	ral guanine nucleotide dissociation stimulator-like 1
LOC100645357	1929.62	1800.76	1983.52	1858.99	1844.18	2010.22	2140.08	2125.15	2099.4	2132.31	2145.92	2034.66	1904.05	1966.48	1847.79	1935.85	1903.02	1993.29	1844.64	1855.66	1738.24	1928.66	1955.57	0.172998	0.0361368	4.78731	1.69035e-06	0.000164624	YES	up-regulated	-0.0600262	0.0368975	-1.62684	0.103771	0.997998	NO	NA	nischarin
LOC100645400	1859.4	1780.39	1944.49	1808.77	1738.79	1965.92	2727.42	2043.02	2356.96	2129.88	2131.53	1668.9	1590.34	1334.76	1642.22	1901.66	1683.23	2015.87	1817.62	1704.5	1630.11	1551.44	1864.87	0.313084	0.0922991	3.39206	0.000693705	0.0154887	YES	up-regulated	0.0766151	0.092945	0.824307	0.409765	0.997998	NO	NA	protein misato
LOC100645456	252.354	194.678	104.084	193.213	213.148	38.2153	193.831	517.424	1129.28	411.536	1663.47	248.446	330.471	326.817	229.648	75.8492	112.099	83.1326	209.443	229.277	319.877	737.782	355.185	2.2746	0.557511	4.07992	4.50517e-05	0.0022149	YES	up-regulated	0.470069	0.55814	0.842205	0.399673	0.997998	NO	NA	gonadotropin-releasing hormone receptor
LOC100645465	14823	11116.2	14448.4	12762.5	15411.8	13370.3	22513.6	12375	26237.4	16511.1	16244.7	16335.9	11228.8	11927.4	11734	10156.7	9761.33	16164.5	13795.7	14224.5	14502	13954.1	14527.2	0.500096	0.158697	3.15126	0.0016257	0.0279065	YES	up-regulated	0.265046	0.158749	1.66959	0.095001	0.997998	NO	NA	60S ribosomal protein L22
LOC100645473	2074.08	1976.83	2195.51	2254.54	1987.3	2103.27	2889.47	2345.32	2318.29	2469.77	2252.12	1911.14	2088.81	1878.08	2019.47	2234.62	2068.73	2178.97	2187.86	2202.03	1934.69	1913.86	2158.4	0.221697	0.0714953	3.10087	0.00192956	0.0309759	YES	up-regulated	0.0388797	0.0719558	0.540327	0.588971	0.997998	NO	NA	codanin-1
LOC100645518	0	0	0	2.47969	12.5102	0	3.2914	11.7912	45.7762	52.1404	217.517	3.08494	6.03613	34.9962	10.0441	0.644297	0	1.00774	6.55637	0	43.5236	58.9226	23.1964	4.80989	1.45157	3.31358	0.000921102	0.0185783	YES	up-regulated	1.05173	1.42418	0.738483	0.460221	0.997998	NO	NA	nose resistant to fluoxetine protein 6
LOC100645594	142.375	160.611	139.918	138.694	94.7137	175.075	219.541	185.18	219.566	199.118	144.947	138.491	113.436	99.4842	120.055	131.329	107.959	132.482	140.2	165.607	141.622	121.407	146.901	0.434417	0.145795	2.97965	0.00288577	0.0406168	YES	up-regulated	0.244496	0.151821	1.61042	0.107306	0.997998	NO	NA	leukocyte surface antigen CD53
LOC100645598	42.7419	29.7494	18.5118	15.497	128.245	11.7332	26.3304	60.9225	621.438	189.722	66.0122	80.2157	21.1294	44.5413	13.8115	9.66418	17.5634	49.3776	7.86773	25.4133	83.7845	27.1952	72.3394	2.38067	0.766975	3.10398	0.00190939	0.0307003	YES	up-regulated	0.329099	0.776232	0.423969	0.671588	0.997998	NO	NA	synaptic vesicle glycoprotein 2B
LOC100645609	3882.84	4638.68	4755.84	4427.97	3819.66	4484.78	5161.57	5243.55	4810.1	5359.5	5889.81	2628.08	3040.5	2896.5	3308.57	3637.41	3769.96	4270.37	3855.55	3380.12	3252.39	4126.27	4120	0.296669	0.101739	2.91598	0.00354571	0.0464852	YES	up-regulated	0.218591	0.102128	2.14037	0.0323252	0.762927	NO	NA	Y+L amino acid transporter 2
LOC100645614	0	0	0	1.242	1.56499	0	0.822213	0.98235	9.73691	17.7396	16.4908	0	2.26125	0	1.2554	0	0	1.0069	7.87281	0	13.0641	22.6794	4.3963	4.40996	1.44728	3.04707	0.00231085	0.0358042	YES	up-regulated	3.80634	1.41653	2.68708	0.00720796	0.399806	NO	NA	uncharacterized protein LOC100645614
LOC100645645	2661.06	2260.25	2404.05	2235.32	2262.65	2342.84	2916.65	2690.6	2568.32	2661.27	2778.09	2008.26	1938.18	1683.16	1792.89	2122.66	1752.67	2176.08	2028.09	2198.13	2138.28	2051.18	2257.76	0.220834	0.0611771	3.60976	0.000306483	0.00887846	YES	up-regulated	0.152177	0.0620915	2.45085	0.0142521	0.552547	NO	NA	FAD synthase
LOC100645658	38061.5	30386.2	37108.8	34465.2	38221	40157.1	44953.5	39110.2	55966	43651.7	43421.4	41755.2	33165.9	35221.4	36323.5	30080.7	34383.1	38650.2	35103.4	36603	40121.7	36067	38317.2	0.333102	0.0958428	3.4755	0.000509897	0.0122687	YES	up-regulated	0.0754203	0.095865	0.786734	0.431438	0.997998	NO	NA	40S ribosomal protein S2
LOC100645665	1314.58	1082.77	1147.67	839.235	1252.25	756.697	997.685	1454.5	3318.9	1672.57	4113.87	1332.49	1064.24	741.422	1152.5	665.818	988.998	1054.54	1080.06	1014.42	1205.8	1366.87	1346.27	1.17832	0.281733	4.1824	2.88446e-05	0.00160307	YES	up-regulated	0.167078	0.282249	0.591953	0.553882	0.997998	NO	NA	uncharacterized protein LOC100645665
LOC100645700	409.763	355.154	355.73	367.182	372.092	319.693	501.292	515.946	329.169	678.81	403.451	254.474	273.804	233.878	311.355	270.7	196.47	368.972	270.829	250.246	287.299	268.609	345.224	0.450541	0.154932	2.90799	0.00363755	0.0472148	YES	up-regulated	0.1285	0.158839	0.808998	0.418516	0.997998	NO	NA	cilia- and flagella-associated protein 36
LOC100645710	225.047	281.132	353.346	263.957	333.21	316.823	357.006	321.285	409.149	396.17	571.733	200.572	141.915	138.381	153.193	224.147	168.99	404.976	238.624	240.669	214.337	300.234	284.313	0.549608	0.163261	3.36644	0.000761439	0.0162955	YES	up-regulated	0.59693	0.168318	3.54644	0.000390469	0.0798472	NO	NA	uncharacterized protein LOC100645710
LOC100645716	392.239	357.846	402.456	392.091	400.556	503.136	629.151	919.571	406.266	655.949	1284.74	419.71	248.414	386.477	404.353	328.422	283.661	395.818	352.656	306.099	244.783	798.642	477.865	1.02474	0.250113	4.09711	4.18337e-05	0.00211778	YES	up-regulated	0.116812	0.251889	0.463744	0.642831	0.997998	NO	NA	uncharacterized protein LOC100645716
LOC100645759	3294.87	2808.81	3017.22	2905.1	3342.09	2885.9	3755.39	3388.66	3427.02	3461.58	3705.82	3470.01	2808.21	3089.53	2911.01	2622.15	2682.82	3017.03	2712.13	3143.93	3197.37	3117.65	3125.65	0.248709	0.0662728	3.75281	0.000174864	0.0059464	YES	up-regulated	0.0296885	0.0666277	0.445588	0.655895	0.997998	NO	NA	uncharacterized protein LOC100645759
LOC100645807	653.119	647.052	820.549	484.907	981.83	654.926	1191.17	977.816	784.541	871.485	1291.01	541.009	697.289	722.883	519.086	598.963	630.313	528.233	607.808	618.217	496.888	553.876	721.499	0.573482	0.158168	3.62578	0.000288091	0.0085145	YES	up-regulated	-0.17864	0.159833	-1.11767	0.263708	0.997998	NO	NA	serine/threonine-protein kinase 17B
LOC100645810	3226.23	3123.88	3342.53	3302.02	3789.1	2880.41	4211.67	4411.15	3308.66	4352.16	4252.92	2781.15	2616.69	3027.35	2998.27	3159.23	2630.06	3124.25	2844.33	3171.76	2835.72	3393.93	3308.34	0.341638	0.0846598	4.03542	5.45052e-05	0.00253861	YES	up-regulated	0.080501	0.0850851	0.946122	0.344086	0.997998	NO	NA	UPF0472 protein C16orf72 homolog
LOC100645828	2759.83	2365.08	2438.31	1847.42	3268.39	2063.8	5091.86	6646.92	3833.03	3833.41	3248.68	2035.09	1681.36	2718.45	1597.62	1901.37	2081.77	1688.8	1955.27	2033.95	1847.38	2341.04	2694.49	0.882949	0.185788	4.75246	2.0096e-06	0.000188533	YES	up-regulated	-0.0201771	0.186292	-0.108309	0.913751	0.997998	NO	NA	dystroglycan
LOC100645887	138.198	82.5628	99.794	78.8029	67.2099	65.2532	184.433	121.873	179.171	114.221	136.454	60.139	76.1581	52.5091	82.8547	68.3378	80.2386	75.631	76.7336	85.6761	65.3014	68.0123	93.6166	0.725927	0.202127	3.59143	0.000328867	0.00921368	YES	up-regulated	0.0819546	0.213325	0.384178	0.700847	0.997998	NO	NA	actin, clone 403
LOC100645889	2268.01	2659.97	3209.03	2570.15	2701.28	2343.07	3280.18	2329.69	2853.13	3966.8	4114.18	2104.28	2224.2	2327.16	2196.1	2212.82	2073.58	2556.2	2228.4	2221.28	2265.35	2908.55	2618.79	0.370947	0.110361	3.3612	0.000776047	0.0164238	YES	up-regulated	0.0865403	0.110823	0.780886	0.43487	0.997998	NO	NA	uncharacterized protein LOC100645889
LOC100645914	140.911	131.612	211.636	122.439	145.206	185.441	336.3	154.354	299.781	220.51	266.629	104.796	135.562	114.618	102.904	143.923	107.712	157.481	143.705	113.951	104.524	113.423	161.701	0.751238	0.194148	3.86941	0.000109097	0.00419332	YES	up-regulated	0.0445363	0.201466	0.221061	0.825045	0.997998	NO	NA	uncharacterized protein CG13380
LOC100645943	99.7617	107.473	83.7069	73.7507	67.2587	81.4024	176.061	125.769	115.918	165.33	96.028	58.6238	82.2666	65.2176	109.24	80.5241	74.4454	88.6652	87.8508	81.5755	68.5478	77.0473	93.9302	0.691443	0.182607	3.78652	0.000152772	0.00535017	YES	up-regulated	0.0133499	0.191254	0.069802	0.944351	0.997998	NO	NA	A disintegrin and metalloproteinase with thrombospondin motifs 2
LOC100645960	15.2628	22.0729	35.4135	20.458	42.2245	25.6659	59.2472	38.3231	58.4408	93.1924	34.5046	37.0213	18.1095	19.0896	23.8558	14.175	24.2528	23.1788	26.8822	28.0907	16.322	23.7966	31.7991	1.19072	0.298791	3.98513	6.74423e-05	0.00295993	YES	up-regulated	0.0217079	0.324074	0.0669845	0.946594	0.997998	NO	NA	protein APCDD1
LOC100645985	127.215	131.681	148.738	117.696	266.615	81.1974	362.281	122.795	337.518	947.658	511.36	63.1649	78.1733	57.3746	42.7905	57.4685	74.9967	133.563	111.769	84.6422	88.3771	82.9039	183.181	1.69667	0.340674	4.98033	6.34749e-07	7.29319e-05	YES	up-regulated	0.547454	0.351187	1.55887	0.119028	0.997998	NO	NA	cuticle protein 16.5
LOC100645992	1511.06	1695.06	1680.59	1549.96	1678.4	1594.62	1637.99	1744.93	1966.14	1763.95	1873.88	1809.06	1616.27	1781.32	1666.71	1680.97	1718.82	1612.28	1650.58	1544.43	1656.13	1650.56	1685.62	0.154439	0.0519473	2.97298	0.00294919	0.0410789	YES	up-regulated	-0.0770322	0.0523998	-1.47009	0.141538	0.997998	NO	NA	mitotic spindle assembly checkpoint protein MAD1
LOC100646005	54274.2	42902.1	58239.4	52662.3	53399.8	59536	82574.1	56520	99388.7	71068.7	71364.4	56869.9	50118.7	44262.7	44818.6	45975.4	47391.3	59976.5	54403.6	49695.4	53831.2	50536.9	57264.1	0.527487	0.11846	4.45286	8.47345e-06	0.000605941	YES	up-regulated	0.139273	0.118479	1.1755	0.239793	0.997998	NO	NA	40S ribosomal protein S3a
LOC100646022	9370.21	9624.45	10188.9	9435.57	9951.85	9542.11	12627.4	10470.6	11202.5	11065.6	10406.7	9237.03	9016.53	9217.68	8562.53	9824.33	9510.39	10696.3	8863.58	8974.28	8008.25	8418.84	9737.07	0.221124	0.0653926	3.38148	0.000720977	0.0159238	YES	up-regulated	-0.0566064	0.0655297	-0.863828	0.387683	0.997998	NO	NA	protein GPR107
LOC100646054	1223.82	1123.86	1154.14	1069.55	1069.6	1094.07	1307.67	1741.3	1265.19	1304.6	1515.09	1337.32	1141.53	1100.88	1063.44	907.929	1108	922.205	1008.45	1137.14	1003.29	1227.29	1173.93	0.360567	0.103291	3.49078	0.000481617	0.0117823	YES	up-regulated	-0.0775998	0.104096	-0.745461	0.455993	0.997998	NO	NA	inositol-trisphosphate 3-kinase homolog
LOC100646070	12824.4	8895.75	8327.95	8942.2	12027.3	7719.63	11053.8	11887.6	10795	12645.1	14319.9	11026.9	8773.08	9017.31	9414	8151.04	6754.97	9757.59	7448.47	8100.6	8555.63	10396.9	9856.15	0.369488	0.127174	2.90539	0.003668	0.0474798	YES	up-regulated	-0.0618942	0.127273	-0.486311	0.626747	0.997998	NO	NA	40S ribosomal protein S6
LOC100646075	9250.43	7081.67	9359.59	8752.52	9641.58	10408.2	12636.9	8960.81	17154.7	11277.3	10668.5	10611.1	8822.17	7659.52	7617.53	7054.93	8454.15	9583.3	9416.6	8765.53	9556.87	9351	9640.23	0.435379	0.140499	3.09879	0.00194309	0.031047	YES	up-regulated	0.145654	0.140577	1.03611	0.30015	0.997998	NO	NA	60S ribosomal protein L34
LOC100646100	3002.99	2993.03	2401.81	2345.75	2406.78	2239.88	4045.5	3074.85	3246.92	3943.4	3491.82	1869.04	1804.08	1721.75	1645.28	2409.41	1785.36	2597.14	1823.59	1923.81	2122	2578.38	2521.48	0.52279	0.108175	4.83282	1.34615e-06	0.000139048	YES	up-regulated	0.167743	0.108923	1.54001	0.123557	0.997998	NO	NA	dual oxidase
LOC100646104	20.3409	17.2766	19.3159	19.2242	29.7079	10.999	61.7285	16.7062	34.0873	64.3372	61.4981	18.5084	12.8245	11.1366	3.7665	8.37786	8.36134	31.2479	5.90153	8.02809	6.52928	12.4663	21.9259	1.39259	0.354472	3.92863	8.54299e-05	0.00349443	YES	up-regulated	-0.0655673	0.418423	-0.156701	0.87548	0.997998	NO	NA	endochitinase A1
LOC100646126	3025.57	2879.21	3299.86	2686.52	4115.81	3051.24	5158.2	3593.63	4175.45	3711.95	3441.24	2978.54	2737.31	3367.84	2954.3	2706.99	2687.67	3126.38	2877.15	3458.18	3153.5	3566.24	3306.94	0.368552	0.113508	3.24694	0.00116654	0.0221319	YES	up-regulated	0.128588	0.113764	1.13031	0.258347	0.997998	NO	NA	glutamate decarboxylase 2
LOC100646201	34.9381	18.014	26.1973	8.51378	19.2047	18.2765	99.704	43.6577	58.7994	75.3608	98.2108	27.3557	8.25814	25.1333	24.0696	15.8325	7.01847	19.9329	12.3045	14.7334	15.3961	33.5841	32.0225	2.07882	0.289469	7.18149	6.89533e-13	8.81396e-10	YES	up-regulated	-0.116077	0.329429	-0.352357	0.724571	0.997998	NO	NA	uncharacterized protein LOC100646201
LOC100646208	50.3629	38.5558	57.4818	43.9135	75.6638	44.6408	93.9023	91.558	65.2662	110.568	63.8006	36.6684	25.4497	34.362	28.6638	33.429	26.3074	32.2731	42.0554	39.8671	39.2422	43.1165	50.7795	0.783644	0.194791	4.023	5.74622e-05	0.00263501	YES	up-regulated	0.336941	0.221704	1.51978	0.128567	0.997998	NO	NA	protein PIH1D3
LOC100646237	1671.15	1770.48	1380.3	2260.69	2039.62	1535.39	1722.42	2266.38	5405.32	2915.26	5394.46	2683.06	2828.86	1942.9	2395	1703.01	1489.55	1341.16	1889.6	1787.05	2675	3248.42	2379.32	0.987163	0.285685	3.45543	0.000549415	0.0129454	YES	up-regulated	0.0173526	0.285817	0.0607123	0.951588	0.997998	NO	NA	transmembrane protein 135
LOC100646239	2311.38	2309.96	2907.93	2169.25	2927.52	2521.05	3393.86	3078.84	3418.9	3532.67	3001.12	2820.49	2100.77	2229.69	1811.5	1925.53	2166.14	2702.77	2050.72	2681.32	2302.85	2652.35	2591.66	0.436496	0.0965869	4.51921	6.20721e-06	0.000477255	YES	up-regulated	0.142502	0.0970904	1.46772	0.142179	0.997998	NO	NA	F-box/LRR-repeat protein 3
LOC100646242	3289.47	3895.36	4294.08	3384.14	3553.22	3639.75	6718.35	4886.52	4320.8	4236.42	5173.49	2520.83	3924.02	3358.81	3310.08	3495.26	3641.24	3261.42	3746	3246.8	3833.06	3306.79	3865.27	0.455199	0.124114	3.66758	0.000244857	0.00763386	YES	up-regulated	0.0528186	0.124382	0.424648	0.671093	0.997998	NO	NA	carboxypeptidase N subunit 2
LOC100646243	60.965	32.6417	38.6298	26.6827	92.2154	43.9905	117.745	193.624	33.1071	303.842	104.962	20.046	28.6524	92.29	72.811	49.6433	194.739	68.5746	72.7997	85.6799	27.2092	45.3424	82.0997	1.63809	0.544558	3.0081	0.00262884	0.0388608	YES	up-regulated	-0.37322	0.547197	-0.682057	0.495203	0.997998	NO	NA	odorant receptor 47a
LOC100646289	282.373	272.68	268.793	318.405	407.878	285.192	373.053	460.988	738.043	461.255	506.752	242.072	266.118	329.4	273.658	283.719	252.371	278.378	287.284	263.787	269.93	409.25	342.335	0.710132	0.16646	4.26609	1.98926e-05	0.0011966	YES	up-regulated	0.164879	0.169223	0.97433	0.329893	0.997998	NO	NA	protein scalloped
LOC100646327	2748.46	3092.75	2739.79	3317.6	4327.97	2609.27	3112.36	4029.55	9957.2	4853.34	7112.01	4143.75	4561.58	4724.33	3179.26	2651.53	2414.85	2796.01	3481.27	2860.54	4877.79	7641.32	4146.93	0.898477	0.298019	3.01483	0.00257122	0.0382925	YES	up-regulated	0.252909	0.298072	0.848483	0.396169	0.997998	NO	NA	ATP-binding cassette sub-family D member 3
LOC100646337	12798.2	11157.1	12820.5	10052.3	14651.9	11066.4	15955	15359.7	19311.8	16312.9	20712.3	12682.8	8648.17	9133.13	7737.95	7666.38	8215.19	11612.2	11589.8	9785.64	12172.7	13556	12409	0.603742	0.114421	5.27649	1.31683e-07	2.04029e-05	YES	up-regulated	0.334178	0.114552	2.91725	0.0035313	0.284007	NO	NA	CBP80/20-dependent translation initiation factor
LOC100646346	622.056	601.827	661.73	742.943	680.381	599.928	731.533	804.582	782.225	725.461	748.233	603.003	610.87	626.808	666.285	682.681	626.261	662.352	594.119	571.674	587.094	626.98	661.774	0.204615	0.0641731	3.18849	0.0014302	0.025391	YES	up-regulated	-0.0482572	0.0660358	-0.730773	0.464918	0.997998	NO	NA	transmembrane protein 104 homolog
LOC100646367	3643.99	4429.51	4604.8	3593.85	3582.08	3388.07	4077.44	4115.11	4416.67	5279.21	5824.94	3144.96	3116.56	3467.77	3501.25	3309.77	2825.93	4338.11	3595.02	3391.99	3786.32	4342.35	3898.9	0.327725	0.101629	3.22472	0.00126098	0.023445	YES	up-regulated	0.221949	0.101911	2.17788	0.029415	0.740747	NO	NA	ankycorbin
LOC100646381	1144.35	1148.58	1134.08	1130.96	1049.6	1147.72	1449.54	1219.35	1221.55	1306.05	1275.43	959.609	1089.16	967.108	921.65	1140.16	1043.96	1129.41	1170.88	1113.89	1086.95	989.121	1129.05	0.199617	0.0663327	3.00934	0.0026182	0.0388025	YES	up-regulated	0.102534	0.0674132	1.52099	0.128263	0.997998	NO	NA	G patch domain-containing protein 1 homolog
LOC100646413	1155.5	1317.6	842.195	1097.86	1011.28	1154.43	1826.98	1651.74	1423.86	1704.33	1647.64	769.594	1245.88	881.163	1123.23	822.247	884.007	984.923	908.549	814.075	946.883	1169.12	1153.78	0.603883	0.135247	4.46504	8.00554e-06	0.000584747	YES	up-regulated	-0.00580298	0.136361	-0.0425559	0.966056	0.998307	NO	NA	growth arrest-specific protein 2
LOC100646418	934.576	901.046	1082.96	1134.39	880.026	1087.2	1258.71	1263.69	1563.73	1317.99	1391.23	988.136	1186.37	930.084	963.425	1144.38	1239.95	980.936	1082.83	958.944	947.872	1107.04	1106.61	0.415288	0.0944557	4.39664	1.09937e-05	0.000744515	YES	up-regulated	-0.0639723	0.0952196	-0.67184	0.501686	0.997998	NO	NA	leucine-rich repeat-containing protein C10orf11 homolog
LOC100646455	829.823	667.831	806.493	649.411	902.594	551.498	862.125	951.1	1021.87	901.056	1059.39	553.87	427.229	628.293	411.859	477.948	503.597	509.775	473.325	577.646	648.463	624.278	683.612	0.402482	0.13543	2.97187	0.00295988	0.0411073	YES	up-regulated	0.168608	0.137809	1.22349	0.221145	0.997998	NO	NA	integrin beta-PS
LOC100646463	4073.34	3626.42	3586.48	4390.16	8478.66	2986.74	4583.04	6302.27	22219.3	7350.79	18652.9	6265.18	5186.77	6203.07	4429.56	2418.59	3038.76	4070.86	4420.82	3855.69	6597.95	15717.8	6747.97	1.47767	0.491248	3.008	0.00262974	0.0388608	YES	up-regulated	0.501838	0.491293	1.02146	0.307035	0.997998	NO	NA	uncharacterized protein LOC100646463
LOC100646485	31.5086	47.9985	62.7745	18.6118	29.7003	24.929	74.0948	83.5391	81.7993	95.3766	83.9787	27.7582	23.3782	14.32	18.8311	9.02479	19.2259	24.1991	45.9067	21.416	39.1794	54.4067	42.3617	1.33659	0.312188	4.28137	1.85746e-05	0.00113062	YES	up-regulated	0.933623	0.339721	2.74821	0.00599219	0.361115	NO	NA	estrogen sulfotransferase
LOC100646486	250.611	191.878	394.405	260.785	278.505	156.954	298.546	503.018	336.115	625.97	510.284	393.472	238.591	201.988	192.129	206.718	112.959	252.807	217.627	233.926	409.063	367.041	301.518	0.895974	0.278496	3.21719	0.00129451	0.0237729	YES	up-regulated	0.362756	0.280368	1.29385	0.195716	0.997998	NO	NA	cilia- and flagella-associated protein 61
LOC100646552	42.7722	57.5871	44.2794	46.4895	31.2923	48.3814	65.7846	84.4629	47.7435	92.0611	89.9918	18.5178	37.7493	30.209	26.3752	25.1111	36.8158	43.3327	39.3181	66.8763	27.2078	54.3974	48.0344	0.740015	0.243809	3.03522	0.00240358	0.0367399	YES	up-regulated	0.61735	0.262355	2.35311	0.0186172	0.629119	NO	NA	allergen Cr-PI-like
LOC100646560	381.386	294.504	268.674	310.992	340.545	208.896	673.812	447.966	773.183	585.077	579.335	245.418	230.841	290.65	284.609	199.485	175.205	272.781	338.225	265.871	341.959	339.836	356.784	1.02583	0.171493	5.98177	2.20727e-09	7.52385e-07	YES	up-regulated	0.40323	0.17518	2.3018	0.0213466	0.666537	NO	NA	transcription factor 15
LOC100646598	2116.97	2061.61	1903.08	2261.31	1957.5	2130.07	2254.48	2698.93	2703.63	2690.11	2641.17	2510.61	1805.78	2230.81	2277.01	2215.96	1646.28	2011.63	1991.47	2720.43	2292.63	2185.11	2241.21	0.316616	0.106138	2.98308	0.00285368	0.040362	YES	up-regulated	0.0913379	0.106438	0.85813	0.39082	0.997998	NO	NA	pyrroline-5-carboxylate reductase 3
LOC100646610	25361.1	20607.4	29350.3	25666.7	28159.2	27904.7	40705.5	26777.8	47387.7	30872.6	32491.5	29757.8	23166.1	22880.1	21551.8	21289.1	21400.1	31663.8	26961.6	24790.9	26902.3	25493.3	27779.2	0.47327	0.133944	3.53334	0.000410351	0.0106775	YES	up-regulated	0.196692	0.133975	1.46812	0.142071	0.997998	NO	NA	60S ribosomal protein L7a
LOC100646635	2797.41	2805.81	2902.37	2821.73	2895.26	2709.02	3129.6	3247.4	3085.95	3260.01	3168.93	2238.5	2431.02	2421	2477.37	2477.56	2463.39	2607.56	2676.83	2638.49	2527.56	2564.08	2743.04	0.166777	0.0313485	5.32009	1.03715e-07	1.71063e-05	YES	up-regulated	0.110397	0.0324485	3.40223	0.000668387	0.129085	NO	NA	forkhead box protein K1
LOC100646639	107.671	129.618	157.735	150.819	148.464	128.3	727.154	186.753	358.314	327.096	298.358	95.5962	151.532	73.1996	120.51	189.573	115.324	149.272	154.791	117.831	108.842	134.904	187.803	1.48663	0.277802	5.35138	8.72842e-08	1.48761e-05	YES	up-regulated	0.0474583	0.282954	0.167724	0.8668	0.997998	NO	NA	uncharacterized protein LOC100646639
LOC100646644	13061.2	12903.9	13225.6	11766.3	12614.3	13200.9	14622	14326.2	20432.3	15225.3	15764.5	13532.4	14075.1	11513.5	12450.7	13231.1	13249	10446.9	13867	12111.4	14126.5	12913.7	13575.4	0.309219	0.0920071	3.36082	0.000777122	0.0164238	YES	up-regulated	-0.0212298	0.0920693	-0.230585	0.817637	0.997998	NO	NA	cerebellar degeneration-related protein 2
LOC100646660	2743.26	2793.37	2662.78	2674.25	2955.4	2666.58	3167.33	2725.54	3158.5	2894.23	3261.21	3032.97	2716.76	2766.68	2582.68	2611.25	2608.66	2887.25	2868.26	2826.71	2877.66	2873.43	2834.31	0.163583	0.047457	3.44696	0.000566925	0.0132059	YES	up-regulated	0.0616868	0.0477966	1.29061	0.196839	0.997998	NO	NA	transcriptional protein SWT1
LOC100646699	39.0697	47.0816	44.1529	56.6083	91.8912	52.2069	80.6771	53.7419	262.223	96.7764	232.162	125.729	64.09	53.4288	65.7166	35.8083	61.7962	33.2821	56.3689	57.9096	106.432	162.542	85.4407	1.48125	0.437504	3.38569	0.000709985	0.015715	YES	up-regulated	0.252504	0.440358	0.573406	0.56637	0.997998	NO	NA	tektin-1
LOC100646760	991.975	770.656	738.045	761.961	892.931	679.037	1075.55	983.642	1004.19	1171.52	1162.61	900.827	753.013	722.238	674.233	650.148	602.946	697.415	759.93	674.218	942.34	889.563	840.863	0.458217	0.113024	4.05416	5.03154e-05	0.00240862	YES	up-regulated	0.116192	0.114289	1.01666	0.309317	0.997998	NO	NA	uncharacterized protein LOC100646760
LOC100646787	145.55	84.4461	157.754	149.374	140.766	60.8674	117.655	215.188	764.648	348.398	727.677	103.359	206.029	100.215	74.0813	48.9616	110.407	135.022	89.1646	37.4475	133.834	370.519	196.426	1.88898	0.504912	3.74121	0.000183139	0.00618641	YES	up-regulated	0.382073	0.507933	0.75221	0.451925	0.997998	NO	NA	uncharacterized protein LOC100646787
LOC100646806	1984.36	2341.53	2237.06	2373.18	3270.35	2103.87	2499.91	3233.01	5604.7	3670.36	5301.28	2865.39	3441.37	2930.63	2784.43	2208.42	2204.2	2062.76	2569.8	1963.72	3006.93	4982.15	2983.61	0.79552	0.238183	3.33996	0.00083791	0.0173451	YES	up-regulated	0.0604682	0.23829	0.253759	0.799682	0.997998	NO	NA	hepatocyte nuclear factor 4-gamma
LOC100646816	2204.66	2249.62	2249.17	2103.77	2216.98	2388.35	2799.72	2462.16	2660.04	2422.29	2578.16	2043.73	1986.55	2048.78	1997.66	1996.28	2014.9	2176.88	2177.87	2122.22	2170.56	2047.12	2232.61	0.216501	0.0418846	5.16899	2.35368e-07	3.21275e-05	YES	up-regulated	0.0819937	0.0428719	1.91253	0.0558088	0.88877	NO	NA	uncharacterized protein LOC100646816
LOC100646896	19.3502	47.9733	81.2943	17.9675	104.818	67.4727	612.801	145.411	113.98	114.306	147.066	30.8582	12.0786	47.7164	21.3469	45.0846	33.4651	38.2791	43.2658	37.4348	53.3113	72.5072	86.7176	2.18275	0.47093	4.63499	3.56952e-06	0.000301669	YES	up-regulated	0.421257	0.484494	0.869478	0.384586	0.997998	NO	NA	nose resistant to fluoxetine protein 6
LOC100646909	18.2724	11.5235	27.3613	9.31373	29.6852	13.9286	97.2002	22.6092	72.0433	69.8399	25.4823	7.70815	9.7974	14.3233	1.25523	10.9647	7.51909	18.1601	14.4315	14.7342	17.4164	11.3382	23.8594	1.76029	0.43006	4.09313	4.25596e-05	0.00213533	YES	up-regulated	0.739737	0.480758	1.53869	0.12388	0.997998	NO	NA	uncharacterized protein LOC100646909
LOC100646911	1216.12	1142.88	1204.68	1223.27	1024.34	1240.91	1427.17	1222.74	1409.88	1390.62	1423.8	939.575	1028.6	865.308	928.302	1188.58	1065.78	1143.09	1089.81	1096.22	1010.93	1132.92	1155.25	0.2278	0.0779305	2.92311	0.00346552	0.0456916	YES	up-regulated	0.114202	0.0791174	1.44345	0.148893	0.997998	NO	NA	nitrogen permease regulator 2-like protein
LOC100646922	4724.53	5554.98	6210.64	4725.98	5716.98	4302.24	9399.2	10987.9	5380.67	8696.75	14833.8	3962.41	3447.34	4321.34	3837.52	3513.04	4187.72	4113.57	4712.49	5226.83	4390.96	5677.92	5814.77	0.954362	0.17284	5.52166	3.35808e-08	7.00811e-06	YES	up-regulated	0.27432	0.173086	1.58488	0.112994	0.997998	NO	NA	receptor-type guanylate cyclase gcy-3
LOC100646948	4144.53	3891.41	4059.88	3616.02	4115.53	4159.97	4497.25	4636.32	4633.5	4458.55	4759.78	4233.85	3702.63	3968.62	3885.32	3473.54	3778.06	4142.37	3936.75	3815.36	3909.41	4128.28	4088.5	0.224747	0.0424762	5.29111	1.21575e-07	1.94254e-05	YES	up-regulated	0.0362991	0.0429037	0.846059	0.39752	0.997998	NO	NA	tyrosine-protein phosphatase non-receptor type 2
LOC100646960	1089.78	921.946	1119.86	758.278	972.236	950.215	1255.36	1462.12	869.972	1515.47	1572.21	1001.03	713.259	1145.94	732.448	592.083	842.286	640.957	602.606	842.775	748.63	1117.51	975.772	0.53644	0.172168	3.11579	0.00183453	0.0298916	YES	up-regulated	-0.158327	0.173227	-0.913986	0.360724	0.997998	NO	NA	uncharacterized protein LOC100646960
LOC100647005	33.5762	47.9854	29.7794	26.6584	28.149	27.8656	51.0197	50.1152	61.3622	85.4248	40.5046	15.4253	32.4453	34.998	47.7114	25.7734	35.1238	41.3198	32.1279	24.0785	38.085	33.9956	38.342	0.848564	0.258288	3.28534	0.0010186	0.0201474	YES	up-regulated	0.0844605	0.27169	0.310871	0.755898	0.997998	NO	NA	potassium channel subfamily K member 13
LOC100647028	4171.35	4117.16	4063.39	4091.66	4169.36	3966.4	4530.32	4357.54	5111.26	4592.57	4823.69	4743.98	4169.81	4527.12	4273.66	3923.67	4203.02	4107.46	4410.97	4175.24	4395.13	4151.63	4321.65	0.194874	0.0505498	3.85509	0.000115685	0.00438011	YES	up-regulated	-0.0188578	0.0507423	-0.371638	0.710162	0.997998	NO	NA	hamartin
LOC100647039	5774.48	5484.24	5583.96	5203.38	7507.77	5420.18	5773.45	9009.36	8144.39	7909.42	17437.5	6207.01	4358.46	6878.87	5862.43	4038.45	4376.83	5366.15	5538.32	5684.64	5828.97	7054.92	6565.6	0.774326	0.208985	3.70518	0.000211244	0.00679597	YES	up-regulated	0.109775	0.2091	0.524991	0.599589	0.997998	NO	NA	acetyl-CoA carboxylase
LOC100647040	4847.24	5015.95	5629.47	5274	6187.63	5213.81	7331.05	6307.57	7501.4	6143.87	5767.31	7227.18	5807.89	5062.61	5412.14	4821.9	4651.86	4875.3	4926.3	5105.52	5005.74	6269.44	5653.87	0.334635	0.108026	3.09773	0.00195009	0.0310618	YES	up-regulated	-0.0951629	0.108157	-0.879859	0.378936	0.997998	NO	NA	abhydrolase domain-containing protein 2
LOC100647054	1124.71	1175.81	1208.85	1136.8	1257.05	1060.29	1360.57	1142.92	1510.52	1365.44	1310.9	1363.41	1025.14	1053.22	1014.43	1093.05	1086.91	1301.4	1140.99	1098.59	1130.67	1248.93	1191.39	0.240513	0.0737977	3.25909	0.0011177	0.0215247	YES	up-regulated	0.0688847	0.0745724	0.923729	0.355627	0.997998	NO	NA	uncharacterized protein LOC100647054
LOC100647071	2170.9	2383.43	2111.22	2126.62	2415.32	1999.2	2351.86	2542.79	2465.58	2375.86	3230.75	2187.74	1974.67	2322.27	2182.36	1956.19	2125.7	2344.3	2183.04	2249	2109.66	2213.83	2273.74	0.250911	0.0786323	3.19094	0.00141813	0.0253847	YES	up-regulated	0.0491599	0.0790302	0.62204	0.533916	0.997998	NO	NA	G-protein-signaling modulator 2
LOC100647094	3829.85	3851.42	4580.75	4070.63	3954.98	4924.22	5461.48	4076.2	4687.24	5494.7	5077.81	3386.42	3118.73	2924.87	2933.76	3219.05	3489.21	3920	4577.22	3738.36	3801.14	3779.19	4040.78	0.257657	0.0881495	2.92295	0.00346731	0.0456916	YES	up-regulated	0.297918	0.0885279	3.36525	0.000764747	0.135179	NO	NA	zinc transporter 1
LOC100647097	5400.93	5346.96	5440.98	5236.33	5643.07	4858.67	7444.73	6241.65	5568.65	6832.75	6429.88	5212.09	4843.2	5697.24	5204.77	4332.65	4910.02	4754.02	4914.58	5163.88	4863.48	5223.47	5434.73	0.307297	0.0703855	4.36591	1.26595e-05	0.000814192	YES	up-regulated	-0.0325296	0.0706558	-0.460395	0.645233	0.997998	NO	NA	ankyrin repeat domain-containing protein 12
LOC100647100	1026.2	1179.61	1083.3	1040.58	884.985	1036.84	1269.13	1194	1297.27	1161.4	1211.96	1007.17	1149.68	914.787	939.116	1035.63	1056.88	1040.25	1014.41	962.029	1003.33	974.636	1067.42	0.231114	0.0693892	3.33069	0.000866305	0.0178246	YES	up-regulated	-0.0280337	0.0704194	-0.398097	0.690559	0.997998	NO	NA	esterase FE4
LOC100647256	82.4423	78.689	82.0963	68.1805	76.6384	63.0672	151.391	114.964	114.94	83.2153	99.0231	69.4199	81.5048	69.9918	59.0137	91.482	65.2396	78.5958	72.1188	106.995	90.3113	113.309	86.9377	0.609449	0.178006	3.42376	0.000617617	0.0140977	YES	up-regulated	0.303036	0.182959	1.65631	0.0976591	0.997998	NO	NA	DNA replication licensing factor Mcm2
LOC100647259	1139.21	1005.38	1129.3	1296.3	1206.44	955.685	1694.06	1528.65	1278.27	1956.86	1619.53	603.358	737.755	827.005	619.099	885.386	714.643	908.397	937.98	852.717	1025.89	994.58	1087.11	0.523509	0.119467	4.38204	1.17571e-05	0.000784166	YES	up-regulated	0.370382	0.121269	3.05421	0.00225651	0.232761	NO	NA	uncharacterized protein LOC100647259
LOC100647286	514.255	597.764	590.789	419.477	589.769	410.698	777.347	806.649	754.005	641.421	660.273	428.917	567.665	348.336	448.28	527.514	600.671	422.098	572.301	489.356	490.689	444.118	550.109	0.458893	0.142369	3.22327	0.00126737	0.023521	YES	up-regulated	0.00818495	0.143996	0.0568415	0.954671	0.997998	NO	NA	uncharacterized protein LOC100647286
LOC100647290	106.851	51.8219	40.2429	66.9486	53.174	20.533	184.316	178.838	172.404	236.318	234.04	192.825	68.6692	84.3109	38.9232	28.3487	27.5993	26.2007	36.0607	48.1524	68.5513	106.515	94.1656	1.9294	0.446916	4.31715	1.58053e-05	0.00098552	YES	up-regulated	-0.378153	0.453662	-0.833558	0.40453	0.997998	NO	NA	SET and MYND domain-containing protein 4
LOC100647296	120608	115444	145483	133474	125123	144687	175248	143203	182939	154678	154044	116437	119072	130360	115947	117400	119551	136220	135901	129261	129691	115766	134570	0.299448	0.0756261	3.95959	7.50787e-05	0.00319898	YES	up-regulated	0.120194	0.0756356	1.58912	0.112033	0.997998	NO	NA	translation elongation factor 2
LOC100647323	920.982	1058.11	945.798	992.225	1054.52	966.117	1115.31	1410.12	1594.66	1108.61	2694.91	887.922	729.973	655.201	663.304	761.702	667.185	849.069	921.343	779.52	859.208	986.053	1028.27	0.707866	0.173229	4.08631	4.38297e-05	0.00217574	YES	up-regulated	0.243999	0.174513	1.39817	0.162061	0.997998	NO	NA	uncharacterized protein LOC100647323
LOC100647362	14.2196	24.9639	24.9478	14.8965	31.2545	17.5953	51.8825	35.3852	35.0519	43.242	25.4872	24.6695	18.0926	14.3219	8.78714	19.3448	14.2061	13.1123	35.4189	16.0686	23.9456	23.807	24.1228	0.926274	0.309547	2.99235	0.00276834	0.0398159	YES	up-regulated	0.437522	0.332648	1.31527	0.188419	0.997998	NO	NA	radial spoke head protein 9 homolog
LOC100647369	2918.38	2364.84	1731.52	2989.24	2749.07	1480.26	2357.28	3793.88	8163.46	3742.33	6460.55	3772.74	3588.22	3273.96	2583.28	1410.24	1485.56	1957.31	2423.6	2004.07	3510.15	4688.33	3156.74	1.04609	0.334231	3.12986	0.00174892	0.0292229	YES	up-regulated	0.120542	0.334333	0.360544	0.71844	0.997998	NO	NA	fatty acyl-CoA reductase wat
LOC100647396	3907.37	3850.21	3793.65	3680.7	3770.47	3629.57	4466.35	4159.97	4290.1	4337.03	4491.6	3838.36	3758.17	3516.38	3459.68	3509.18	3461.04	3804.65	3538.2	3907.28	3808.4	3755.27	3851.53	0.218177	0.0343667	6.34849	2.17441e-10	1.11178e-07	YES	up-regulated	0.0533698	0.0348928	1.52954	0.126132	0.997998	NO	NA	protein CLEC16A
LOC100647460	292.243	291.08	306.875	340.586	225.893	289.205	751.598	456.977	422.295	560.078	521.505	181.503	203.117	132.387	287.358	235.637	253.89	240.699	306.945	423.863	247.545	447.159	337.202	0.902928	0.208493	4.33074	1.48608e-05	0.00093231	YES	up-regulated	0.607629	0.211351	2.87497	0.00404061	0.294104	NO	NA	tryptophan 5-hydroxylase 1
LOC100647463	3328.22	3334.87	3403.44	3309.51	4204.38	3095.92	4097.77	4336.63	3688.83	4256.03	4057.28	3045.99	2993.61	3684.96	3114.5	3560.62	3124.44	3567.32	3342.97	3033.15	3322.06	3746.29	3529.49	0.261172	0.0816855	3.19729	0.00138725	0.0250195	YES	up-regulated	0.0488465	0.0819587	0.595989	0.551183	0.997998	NO	NA	zinc finger protein 384
LOC100647483	8020.39	7294.71	6939.39	6718.2	8594.06	7441.42	9717.62	11806.2	12347.5	12442.3	11909.3	5020.86	5408.19	5662.99	4033.91	5943.69	5381.99	6089.67	6896.62	5431.61	7145.11	7369.77	7618.89	0.637667	0.10628	5.99989	1.97453e-09	6.96259e-07	YES	up-regulated	0.326478	0.106561	3.06376	0.00218574	0.232761	NO	NA	microtubule-associated protein futsch
LOC100647496	419.205	468.719	493.085	427.011	501.245	476.71	522.601	547.178	659.087	510.007	692.244	518.263	456.942	407.334	466.276	422.679	494.361	517.384	450.196	309.042	416.15	469.967	483.895	0.371577	0.112206	3.31157	0.000927731	0.0186385	YES	up-regulated	-0.126945	0.114017	-1.11338	0.265544	0.997998	NO	NA	uncharacterized protein LOC100647496
LOC100647524	485.675	352.146	705.078	492.016	197.1	539.764	892.563	518.782	1031.61	932.127	781.785	171.252	288.341	243.364	431.949	318.847	394.847	579.29	355.322	423.875	258.95	364.823	489.069	0.84691	0.287167	2.94918	0.00318613	0.043384	YES	up-regulated	0.358531	0.289159	1.23991	0.215009	0.997998	NO	NA	uncharacterized protein LOC100647524
LOC100647532	36.5953	34.5578	33.8019	29.1561	35.9549	22.7298	88.0855	59.9504	44.796	63.2174	53.9888	30.8435	21.8714	36.5948	32.6411	24.4945	17.555	28.2306	23.6086	34.7985	22.8542	39.6703	37.0907	1.03372	0.220513	4.6878	2.76159e-06	0.000243449	YES	up-regulated	0.0708182	0.24609	0.287773	0.77352	0.997998	NO	NA	uncharacterized protein LOC100647532
LOC100647619	226.922	211.466	242.015	130.764	170.234	121.59	238.711	310.09	226.982	296.394	293.722	225.171	191.191	267.954	177.025	174.848	191.713	142.382	211.287	138.353	242.177	297.412	214.927	0.631433	0.214339	2.94595	0.00321967	0.0437824	YES	up-regulated	-0.0310912	0.216375	-0.143691	0.885744	0.997998	NO	NA	probable serine/threonine-protein kinase DDB_G0280133
LOC100647623	1503.96	1688.74	2025.9	1392.95	1281.18	1477.03	2368.31	1623.14	1774.91	2242.7	1755.68	1191.07	1161.71	954.358	1115.04	1302.4	999.692	1502.08	1322.93	1337.09	1438.36	1359.57	1491.76	0.358661	0.113551	3.1586	0.0015853	0.0276644	YES	up-regulated	0.270098	0.114555	2.35779	0.0183841	0.628615	NO	NA	adenylate cyclase type 2
LOC100647717	13.1817	42.2665	37.0164	36.0419	35.9145	23.4555	109.615	82.5807	62.2945	68.7061	32.9569	52.4008	18.0769	15.9184	16.316	28.3942	23.3814	40.379	22.9651	29.4889	26.1298	48.7688	39.3749	1.28752	0.345052	3.73139	0.000190429	0.00634308	YES	up-regulated	0.291721	0.363084	0.803453	0.421713	0.997998	NO	NA	cytochrome b-c1 complex subunit Rieske, mitochondrial
LOC100647789	6516.18	7768.51	8386.87	7321.24	8084.92	7435.54	8740.8	8975.6	8603.82	8660.04	8408.56	5844.34	6528.32	6181.61	6471.27	6512.8	6495.03	7228.76	7058.49	6676.67	6446.86	6798.48	7324.76	0.19294	0.0570796	3.3802	0.000724327	0.015929	YES	up-regulated	0.111349	0.0573541	1.94143	0.0522067	0.871142	NO	NA	signal transducer and activator of transcription 5B
LOC100647803	2.03543	3.83738	1.61067	3.72308	3.12911	5.1361	21.4124	16.7163	156.446	4.43987	27.0168	3.08686	5.26065	3.18093	7.50434	2.57938	4.18333	3.02583	2.62453	4.01648	10.8889	58.9676	15.9464	3.70365	0.869879	4.25766	2.06577e-05	0.00121406	YES	up-regulated	1.9818	0.87675	2.26039	0.023797	0.701281	NO	NA	cytochrome P450 6k1
LOC100647805	174.948	178.575	211.501	142.32	154.175	148.525	235.138	230.807	322.379	229.303	226.95	149.533	218.255	174.176	126.768	160.77	149.475	166.431	215.881	197.744	231.12	241.556	194.833	0.543084	0.154758	3.50925	0.000449376	0.0112355	YES	up-regulated	0.379763	0.157949	2.40433	0.016202	0.583856	NO	NA	uncharacterized protein LOC100647805
LOC100647807	5391.17	5889.32	5658.38	5897.35	5245.4	5474.03	6601.2	7063.31	6729.58	6579.62	10177.3	5102.29	5433.66	4805.11	5429.61	5496.65	5421.16	5440.87	5585.31	5360.1	5109.24	5944.57	5901.6	0.418071	0.0955169	4.37694	1.20359e-05	0.000787835	YES	up-regulated	0.0434429	0.0957071	0.453915	0.64989	0.997998	NO	NA	transmembrane and coiled-coil domains protein 2
LOC100647815	4499.25	4644.7	4488	3988.08	4281.35	4297.76	5519.23	6716.6	4661.8	5800.88	7894.76	3486.05	3730.42	3520.91	3556.1	3497	3972.56	3743.78	4023.16	3786.52	4210.19	4268.52	4481.26	0.501472	0.0981143	5.1111	3.20293e-07	4.29469e-05	YES	up-regulated	0.126807	0.0984625	1.28787	0.197791	0.997998	NO	NA	uncharacterized protein LOC100647815
LOC100647829	71.1705	63.3529	88.5298	55.8239	51.5913	86.5218	175.334	130.708	96.4123	148.625	106.485	43.1829	18.8564	33.4116	57.7509	58.0086	26.7526	64.5215	43.9365	50.8539	53.325	70.27	72.5193	0.993876	0.241968	4.10747	4.00022e-05	0.00204531	YES	up-regulated	0.410969	0.260836	1.57559	0.115121	0.997998	NO	NA	IQ and AAA domain-containing protein 1
LOC100647834	602.651	784.695	915.552	692.339	744.167	667.038	730.753	999.856	1218.19	893.912	1319.18	690.642	858.387	847.826	753.808	920.437	956.331	689.794	939.854	823.941	710.904	927.252	849.432	0.460531	0.148061	3.11042	0.00186824	0.0302767	YES	up-regulated	-0.00724551	0.148531	-0.0487811	0.961094	0.998162	NO	NA	uncharacterized protein LOC100647834
LOC100647835	893.859	1033.75	1004.42	827.955	2754.86	1269.26	4462.01	2853.87	2519.47	3064.75	1670.87	2702.14	642.687	932.312	620.208	727.629	769.197	1295.36	737.057	1063.81	939.147	2120.47	1586.59	1.44011	0.313545	4.593	4.36919e-06	0.000357435	YES	up-regulated	0.0935801	0.314187	0.297848	0.765819	0.997998	NO	NA	vanin-like protein 1
LOC100647847	16441.5	14839.4	17825.8	13010	18126.3	17264.9	23729.3	28040.3	20284.8	24769.4	31975.2	16737.9	11479.1	16749.8	14190	14862.5	13449.8	15228.8	15154.1	17500	12913.3	15462.4	17728.8	0.708062	0.116591	6.07303	1.25519e-09	5.13422e-07	YES	up-regulated	0.029282	0.116671	0.250979	0.801831	0.997998	NO	NA	alpha,alpha-trehalose-phosphate synthase [UDP-forming]
LOC100647851	3404.54	3313.1	3262.59	3470.03	4062.89	3144.13	4475.43	4794.96	3110.93	4859.36	4406.96	2638.92	2768.51	3135.38	2716.19	2911.99	2786.33	3071.88	2911.97	3022.01	3081.47	3499.01	3402.21	0.346249	0.0979923	3.53343	0.000410211	0.0106775	YES	up-regulated	0.121438	0.0984118	1.23397	0.217213	0.997998	NO	NA	ribosomal protein S6 kinase alpha-5
LOC100647853	2436.06	2576.46	2468.55	2437.46	2837.4	2409.81	3641.31	3261.15	2682.68	2965.97	3551.56	2229.26	2199.33	2083.78	2295.31	2239.2	2097.03	2502.76	2493.91	2441.89	2445.95	2220.77	2568.98	0.362707	0.0711428	5.09829	3.42727e-07	4.49323e-05	YES	up-regulated	0.13154	0.0717919	1.83225	0.0669148	0.940452	NO	NA	GTP-binding protein 2
LOC100647865	1130.39	1208.29	1281.98	1326.54	1151.82	1175.71	1479	1460.64	1483.83	1459.06	1619.03	939.834	1292.06	978.157	1019.04	957.679	1032.74	1355.28	994.419	1104.02	1000.8	1450.88	1222.78	0.322683	0.10294	3.13468	0.0017204	0.0289384	YES	up-regulated	0.159878	0.103866	1.53926	0.12374	0.997998	NO	NA	BRCA1-associated RING domain protein 1
LOC100647877	9941.61	10367.3	11095.5	10167.3	11595.1	9342.5	11510.1	12373.6	12622.9	12086.5	14056.1	9340.76	8052.66	10709.2	10287.5	8161.77	8646.9	10601.5	9843.55	10481.1	9968.35	10111.9	10516.5	0.272618	0.0806449	3.38048	0.000723595	0.015929	YES	up-regulated	0.14339	0.0807635	1.77543	0.0758265	0.960598	NO	NA	E3 ubiquitin-protein ligase AMFR
LOC100647879	2216.65	2121.35	3187.52	1898.93	2625.55	2105.75	3266.21	5844.87	2394.72	3032.66	9027.62	1486.58	1244.95	2017.16	1636.6	1929.23	2171.14	2334.04	2124	1979.01	1652.74	1643.46	2633.67	1.02695	0.26474	3.87909	0.000104847	0.00407668	YES	up-regulated	0.12152	0.265142	0.458318	0.646724	0.997998	NO	NA	cyclic nucleotide-gated cation channel alpha-3
LOC100647891	2231.3	2112.76	2338.21	2176.6	2213.65	2382.07	2767.11	2344.27	2341.93	2549.1	2594.63	2496.4	2240.55	2325.39	2102.04	2111.93	2085.68	2409.61	2253.12	2234.1	2217.33	2148.04	2303.45	0.190786	0.0489046	3.9012	9.57186e-05	0.00380713	YES	up-regulated	-0.00469146	0.0494042	-0.0949608	0.924346	0.997998	NO	NA	DNA-directed RNA polymerase III subunit RPC1
LOC100647965	165.704	156.939	131.025	117.263	228.02	143.486	161.554	189.794	426.403	230.218	314.529	475.886	183.063	236.365	145.348	170.78	182.078	130.041	163.839	158.723	202.756	394.491	214.014	0.922728	0.314742	2.93169	0.00337118	0.0451061	YES	up-regulated	-0.216153	0.315172	-0.685826	0.492823	0.997998	NO	NA	monocarboxylate transporter 12-B
LOC100647968	955.879	941.119	901.551	980.548	1292.66	939.512	1367.83	1330.92	1116.75	1508.75	1472.61	772.238	713.981	795.412	773.013	795.958	782.641	819.636	905.54	913.315	870.866	1177.79	1005.84	0.468209	0.101066	4.63268	3.60954e-06	0.00030255	YES	up-regulated	0.246712	0.102644	2.40358	0.0162353	0.583856	NO	NA	protein groucho-1
LOC100647974	2922.05	3003.42	2728.85	2656.33	3570.11	2783.76	5172.5	6887.21	3300.69	3892.01	6554.93	2989.03	2058.05	2275.72	2436.38	2270.7	2161.63	2515.96	2392.48	3160.33	2496.1	2300.42	3205.85	0.8326	0.16383	5.08209	3.73307e-07	4.71288e-05	YES	up-regulated	0.106955	0.164252	0.651162	0.514942	0.997998	NO	NA	leukocyte elastase inhibitor
LOC100648015	300.83	386.9	473.099	439.107	366.406	380.404	700.696	472.167	775.521	715.38	627.414	490.306	354.87	248.714	241.768	319.821	326.224	352.248	457.17	369.155	424.6	328.783	434.163	0.762771	0.174117	4.3808	1.18246e-05	0.000784166	YES	up-regulated	0.220269	0.17646	1.24826	0.211935	0.997998	NO	NA	uncharacterized protein LOC100648015
LOC100648069	1732.96	2064.9	1673.81	1486.36	1755.75	1707.24	3219.87	1840.34	2326.56	1824.39	2224.05	2489.4	1603.33	1524.77	1449.7	1405.09	1970.4	2382.59	1620.44	2185.33	1662.31	1601.15	1897.76	0.466222	0.152708	3.05303	0.00226542	0.0352606	YES	up-regulated	0.0665916	0.152978	0.435303	0.663342	0.997998	NO	NA	pre-mRNA-splicing factor Syf2
LOC100648115	94.5976	82.5409	68.4111	94.252	65.6736	73.3279	147.317	129.716	94.473	124.243	105.002	70.9514	77.7066	46.1361	69.0537	84.4182	71.0754	79.6268	78.0293	82.9505	73.997	73.6621	85.78	0.584841	0.157228	3.7197	0.000199458	0.00653737	YES	up-regulated	0.129545	0.167191	0.774833	0.438438	0.997998	NO	NA	growth arrest-specific protein 8
LOC100648137	2902.59	3047.25	3030.03	3082.36	2651.58	3053.42	3413.95	3184.67	3200	3299.96	3369.32	2984.89	2943.5	2628.44	2592.87	2829.62	2788.86	3147.73	2826.07	2810.51	2733.55	2831.19	2970.56	0.163504	0.0486686	3.35954	0.00078072	0.0164273	YES	up-regulated	0.0232084	0.0491606	0.472094	0.63686	0.997998	NO	NA	alpha-1,3-mannosyl-glycoprotein 4-beta-N-acetylglucosaminyltransferase B
LOC100648152	2547.11	2986.49	3508.37	2979.23	2711.86	3412.88	4417.01	3470.64	4085.1	3706.74	3786.64	2488.2	2771.66	2201.63	2640.5	2947.63	3237.47	3056.43	3300.54	2727.31	2551.64	2529.18	3093.83	0.360994	0.111481	3.23817	0.00120298	0.0226784	YES	up-regulated	0.0641718	0.111827	0.57385	0.566069	0.997998	NO	NA	brain protein I3
LOC100648190	2081.75	1896.38	1890.59	2062.61	1706.15	2024.66	2038.31	2091.08	2380.47	2405.21	2520.29	1875.72	1789.03	1648.09	1579.5	1875.65	2049.74	2041.8	1800.47	2022.59	1673.56	2123.59	1980.78	0.245602	0.0844704	2.90755	0.0036427	0.0472148	YES	up-regulated	0.0821001	0.0849593	0.966346	0.333871	0.997998	NO	NA	acyl-CoA synthetase family member 2, mitochondrial
LOC100648226	2222.93	2119	1988.19	2030.42	2347.98	2028.6	2824.52	2732	1947.96	2392.59	2589.13	1972.11	2008.32	2280.18	2234.26	2003.58	1826.77	2119.46	2041.55	2189.46	2178.11	2191.52	2194.03	0.246923	0.0845731	2.91965	0.0035043	0.0460603	YES	up-regulated	0.0499339	0.0849505	0.587801	0.556666	0.997998	NO	NA	meiosis arrest female protein 1 homolog
LOC100648227	2790.22	2806.06	2772.32	1895.21	2202.83	2430.13	3185.56	3794.49	4114.14	2790.14	3724.73	3490.13	2319.56	2882.23	2574.43	2218.22	2383.41	2214.67	2421.94	2325.51	2919.49	2989.97	2783.88	0.542035	0.138971	3.90035	9.60532e-05	0.00380713	YES	up-regulated	-0.0590283	0.139201	-0.424052	0.671528	0.997998	NO	NA	uncharacterized protein LOC100648227
LOC100648245	9553.18	11516.3	10838.6	9135.64	10588.8	14686.3	20414.7	13174.8	12646.5	21166.8	17023	7230.76	11400	10460.9	9761.01	13872.4	14322.4	13124.3	9543.95	9670.49	8800.28	10193.2	12232.9	0.650665	0.174037	3.73866	0.000185001	0.00618641	YES	up-regulated	-0.197548	0.174101	-1.13467	0.256512	0.997998	NO	NA	balbiani ring protein 3
LOC100648282	1293.71	893.941	1029.88	1387.73	1276.89	1159.53	1848.54	2158.47	1581.77	2424.49	1569.4	1077.45	1023.51	1581.54	1436.18	1069.61	1239.45	889.096	1441.82	1681.02	1359.53	1156.25	1389.99	0.661087	0.157865	4.18768	2.8182e-05	0.00157822	YES	up-regulated	0.122891	0.158336	0.77614	0.437666	0.997998	NO	NA	neutral ceramidase
LOC100648294	3263.17	1762.23	2503.66	1879.99	6830.65	2751.4	7469.07	6540.15	3356.82	6198.47	6577.8	5810.58	1593.37	6491.99	2142.29	1528.49	1929.43	5296.63	1799.97	3808.63	3062.79	2679.58	3876.23	1.10517	0.37563	2.94217	0.00325924	0.0441443	YES	up-regulated	-0.0788868	0.375751	-0.209945	0.833711	0.997998	NO	NA	organic cation transporter protein
LOC100648306	4.06283	0.960088	2.4142	4.34443	4.69366	0.733271	7.41123	1.96573	26.288	34.371	10.4945	1.5418	2.26155	0	6.27628	1.28956	0.836707	4.03423	1.31173	2.67787	1.08752	19.2711	6.28761	2.58958	0.857617	3.01951	0.00253184	0.0381305	YES	up-regulated	1.09611	0.934047	1.17351	0.240592	0.997998	NO	NA	zinc metalloproteinase nas-4-like
LOC100648323	80.7582	86.2576	88.0952	75.3739	52.0147	64.1729	147.262	115.416	178.718	156.952	135.392	32.0664	41.4097	23.7008	53.134	47.3628	34.4218	58.6616	62.5631	54.2268	49.6627	84.5976	78.2827	0.982017	0.188175	5.21865	1.80233e-07	2.65831e-05	YES	up-regulated	0.637312	0.210799	3.02331	0.00250023	0.246539	NO	NA	probable cytochrome P450 303a1
LOC100648347	11980.2	11326.4	10882.2	11585	12608	10971.7	13360.5	13911.2	11281.2	13254.1	14417.2	10326.8	9737.07	10934.9	10669.7	11036.6	10109.1	11384.8	10980.9	10938.8	10885.2	11449.2	11546.9	0.206827	0.0574011	3.60318	0.000314349	0.00898724	YES	up-regulated	0.0764593	0.057533	1.32896	0.18386	0.997998	NO	NA	zinc finger RNA-binding protein
LOC100648369	775.996	833.79	936.894	837.692	905.787	874.937	1148.31	1139.72	1206.03	1057.58	1146.49	839.328	788.105	815.96	802.387	725.883	772.185	859.292	797.806	788.834	809.469	776.066	892.661	0.41042	0.0563832	7.27912	3.35997e-13	4.90844e-10	YES	up-regulated	0.0306401	0.0586588	0.522344	0.601431	0.997998	NO	NA	uncharacterized protein LOC100648369
LOC100648374	1458.95	1361.85	1681.33	1412.33	1233.84	1584.66	2105.03	1536.88	1763.9	1979.15	2151.2	1027.31	1071.42	712.695	857.543	1234.58	1056.2	1352.51	1189.4	1224.03	1208.94	1146.8	1379.57	0.413911	0.117992	3.50795	0.000451569	0.0112628	YES	up-regulated	0.265831	0.119237	2.22942	0.0257858	0.725364	NO	NA	uncharacterized protein LOC100648374
LOC100648375	10543.1	10972.5	12646	11109.8	13678.4	11129.3	15634.1	12633.9	28411.5	16543.8	23794.4	12429.8	13868.6	12901.7	10502.3	10044.6	10150.1	10159.8	11488.8	9532.05	15559.7	14882.4	13573.5	0.735297	0.184921	3.97628	7.00019e-05	0.00304612	YES	up-regulated	0.0787394	0.184972	0.425683	0.670339	0.997998	NO	NA	NADP-dependent malic enzyme
LOC100648382	1243.21	1195.83	1125.17	1024.87	1451.18	1140.28	1653.28	1355.1	1247.67	1641.87	1237.59	970.226	929.544	997.463	1018.25	980.724	1176.59	1064.29	1100.9	1079.59	1125.16	1103.75	1175.57	0.280988	0.0935453	3.00376	0.00266663	0.0391795	YES	up-regulated	0.0892379	0.0946202	0.943118	0.345621	0.997998	NO	NA	cysteine sulfinic acid decarboxylase
LOC100648386	157.562	182.389	181.886	91.1907	170.394	159.841	221.449	210.318	195.739	314.977	209.956	217.446	132.736	219.569	120.521	130.208	183.909	160.31	139.028	175.331	130.596	147.347	175.123	0.658494	0.172686	3.81323	0.000137161	0.0048533	YES	up-regulated	-0.219605	0.176389	-1.245	0.213131	0.997998	NO	NA	uncharacterized protein LOC100648386
LOC100648408	2587.76	2534.12	2451.93	2411.26	2283.34	2282.9	2755.83	2572.29	2407.58	2730.68	2743.81	2200.02	2208.84	2167.94	2187.59	2389.63	2236.33	2459.22	2164.44	2260.12	2258.74	2310.77	2391.14	0.136946	0.0458598	2.98618	0.00282485	0.0401765	YES	up-regulated	0.0171563	0.0465069	0.368897	0.712205	0.997998	NO	NA	lethal(3)malignant brain tumor-like protein 3
LOC100648412	3184.04	2974.81	2712.65	2949.1	3513.46	2916.83	3609.79	3934.72	3136.54	3720.47	3559.06	2888.53	2558.1	3088.21	2617.3	2639.75	2411.05	2933.88	2679.68	2813.77	2931.08	3258.97	3046.9	0.261748	0.0767804	3.40904	0.000651915	0.0147163	YES	up-regulated	0.0943743	0.077204	1.2224	0.221556	0.997998	NO	NA	putative GPI-anchored protein pfl2
LOC100648414	3639.72	4187.16	5895.03	4598.57	4541.49	4805.2	7514.98	5878.36	7827.53	9182.05	8930.38	7854.85	5907.08	4830.53	5624.26	4171.05	6550.66	4239	4733.72	4621.98	4263.84	5794.97	5708.75	0.817435	0.142017	5.75589	8.6188e-09	2.25989e-06	YES	up-regulated	-0.347676	0.142141	-2.44599	0.0144455	0.554966	NO	NA	uncharacterized protein LOC100648414
LOC100648426	1975.7	2303.68	1563.77	2085.8	2382.68	1498.02	1980.43	2451.96	8235.15	2856.15	6972.76	2237.86	3017.19	2749.24	1830.48	1624.17	1535.84	1382.1	1932.51	1276.62	3421.45	6347.93	2802.8	1.22258	0.397746	3.07378	0.00211364	0.0333037	YES	up-regulated	0.371512	0.39784	0.933821	0.350396	0.997998	NO	NA	acetyl-CoA acetyltransferase
LOC100648450	107.102	145.998	191.82	111.435	145.978	118.698	393.059	304.454	376.26	551.951	347.176	52.0813	55.3412	62.6307	46.1327	149.725	59.7936	123.195	88.5508	134.186	95.0602	118.157	171.763	1.56197	0.264239	5.91122	3.3959e-09	1.02137e-06	YES	up-regulated	0.584256	0.275106	2.12375	0.0336914	0.766824	NO	NA	protein singed wings 2
LOC100648478	61.0717	38.3843	60.3651	54.5425	98.5373	49.8674	96.2624	142.476	97.4079	130.928	135.034	46.2806	46.7911	87.4889	35.1573	92.1241	47.6762	73.5558	71.4624	49.4835	105.544	160.897	80.9698	1.04523	0.311948	3.35064	0.000806252	0.0167917	YES	up-regulated	0.576459	0.315628	1.82638	0.0677925	0.940523	NO	NA	uncharacterized protein LOC100648478
LOC100648552	15197.3	12626.1	16249.1	15360.5	15630.4	16693.2	22517.2	15566.3	29421	17807.8	18304	17616.6	15162.8	12841.5	14215.6	12426.4	14623.7	16318.5	15535.9	14657.3	16021.9	15904.1	16395.3	0.447082	0.134091	3.33416	0.000855562	0.0176391	YES	up-regulated	0.108827	0.134138	0.811305	0.417191	0.997998	NO	NA	40S ribosomal protein S16
LOC100648557	400.521	479.007	474.837	437.957	454.91	392.272	457.712	649.625	597.931	553.433	1237.25	367.038	251.9	302.304	273.684	248.166	280.046	343.806	478.727	483.159	433.141	564.45	461.903	0.696369	0.198139	3.51456	0.000440487	0.0110694	YES	up-regulated	0.65605	0.200523	3.27169	0.00106907	0.165853	NO	NA	uncharacterized protein LOC100648557
LOC100648599	1984	1578.7	2520.71	2059.01	2431.92	1727.02	3476.83	3403.78	2319.76	2960.61	2506.4	3137.71	2275.81	3109.05	2949.01	1844.65	2448.25	2336.49	2157.53	3009.21	2041.55	2830.63	2504.94	0.542943	0.164529	3.29998	0.000966917	0.0192927	YES	up-regulated	-0.109843	0.164571	-0.667454	0.504482	0.997998	NO	NA	proton-coupled amino acid transporter-like protein CG1139
LOC100648637	10647.5	11482	12405.1	11796.2	10801.3	12771.2	17553.4	13995	14321.7	14123.8	12779.9	11066.1	11124.1	12120.5	10293.1	10213.4	11160.9	11007.3	12066.4	11928.4	11326.5	10018.5	12045.6	0.314449	0.0795013	3.95527	7.6449e-05	0.00321918	YES	up-regulated	0.0419465	0.0796024	0.526951	0.598228	0.997998	NO	NA	uncharacterized protein LOC100648637
LOC100648651	3315.9	3763.67	3516.45	3468.61	3545.65	2884.94	3552.8	4234.04	6730.76	3736.88	8178.3	2915.61	2263.23	2715.38	2079.28	2023.59	2266.62	2878.87	3122.11	1968.74	3218.58	3761.9	3461	0.659838	0.199104	3.31404	0.00091957	0.0185783	YES	up-regulated	0.303063	0.199442	1.51955	0.128623	0.997998	NO	NA	scavenger receptor class B member 1
LOC100648712	213.578	210.289	248	257.04	182.358	231.422	548.809	288.364	357.793	316.459	388.276	224.858	254.289	174.687	190.611	262.614	236.027	266.281	271.929	287.854	199.825	224.874	265.284	0.766789	0.164825	4.65213	3.28525e-06	0.000279958	YES	up-regulated	0.141985	0.167463	0.847854	0.39652	0.997998	NO	NA	dynein regulatory complex subunit 3
LOC100648722	1599.74	1784.31	1676.46	1521.23	1748.04	1634.44	2232.97	1668.66	2090.99	1813.62	1729.42	1617.93	1578.13	1463.67	1406.15	1574.42	1448.99	1674.32	1499	1633.76	1500.66	1587.77	1658.4	0.224186	0.0713657	3.14137	0.00168159	0.0284702	YES	up-regulated	0.0374682	0.0721133	0.519574	0.60336	0.997998	NO	NA	negative elongation factor A
LOC100648731	130.912	269.639	263.241	97.8004	180.583	182.261	331.184	190.276	289.127	341.917	529.619	68.1711	128.442	179.624	254.316	125.068	168.017	154.774	144.376	73.095	88.3182	217.294	200.366	0.964991	0.318622	3.02864	0.0024566	0.0373271	YES	up-regulated	-0.416027	0.323013	-1.28796	0.19776	0.997998	NO	NA	angiopoietin-2
LOC100648752	9537.46	7567.66	7225.26	6333.53	10934.1	7961.09	20146.8	14039.5	13791.7	15533.3	6961.52	19766	5294.68	9118.09	7862.6	4996.81	5991.06	6940.75	5095.56	9960.11	4562.38	13724.2	9697.46	0.962714	0.295505	3.25786	0.00112258	0.0215779	YES	up-regulated	-0.221291	0.295566	-0.748703	0.454036	0.997998	NO	NA	serine proteinase stubble
LOC100648753	43.6297	76.8328	86.105	91.3041	96.8485	81.3671	154.07	189.735	220.003	172.909	239.792	41.6188	65.5507	42.9735	52.7165	44.5131	47.6109	42.3834	93.1581	62.9729	99.0631	71.4388	96.2089	1.23015	0.203677	6.03968	1.54416e-09	6.0733e-07	YES	up-regulated	0.645167	0.220893	2.92072	0.00349223	0.284007	NO	NA	uncharacterized protein LOC100648753
LOC100648790	780.495	740.869	714.712	683.14	700.635	772.185	753.731	788.07	1031.5	893.116	973.655	726.557	774.967	825.616	782.227	740.299	784.477	750.765	694.993	683.511	718.161	766.01	776.349	0.280757	0.0779244	3.60294	0.000314632	0.00898724	YES	up-regulated	-0.100808	0.0789672	-1.27658	0.20175	0.997998	NO	NA	probable ATP-dependent RNA helicase DDX43
LOC100648815	11380.4	10290.5	11107.3	11006.9	10692.4	10182.7	13118.5	12307.5	12365.6	10843	11349.4	9297.14	9465.09	9170.19	10213.1	9503.63	10111.7	11024.3	10872.2	10461.4	10276.6	10410.2	10702.3	0.147382	0.0502052	2.9356	0.00332907	0.0448526	YES	up-regulated	0.148015	0.0503449	2.94003	0.00328185	0.282863	NO	NA	TRPL translocation defect protein 14
LOC100648836	2041.2	2036.88	2017.89	2012.8	2137.14	2018.35	2671.49	2770.6	2432.61	2550.35	2665.32	1880.87	1728.12	1692.3	1847.17	1839.99	1844.87	1905.78	1802.04	1834.17	1935.49	1872.67	2069.91	0.365812	0.0393835	9.28845	1.5655e-20	8.0044e-17	YES	up-regulated	0.0419101	0.0408524	1.02589	0.304943	0.997998	NO	NA	uncharacterized protein LOC100648836
LOC100648885	5012.69	4813.55	4954.57	4973.84	4787.35	4370.14	5831.58	5582	4925.69	5462.22	5526.57	4327.95	4383.38	4275.73	4309.48	4714.25	4259.99	4665.67	4632.44	5069.62	4681.22	4586.12	4824.82	0.181275	0.0498423	3.63698	0.000275851	0.00829663	YES	up-regulated	0.109848	0.050171	2.18948	0.0285622	0.740747	NO	NA	THO complex subunit 2
LOC100648890	14378.2	11451.5	14608	12962.5	15283.7	15057	19950.2	14301.4	24329.1	16102.2	17527.1	18419	12394.8	12516	12946.6	10876.8	11946.4	17427.3	13333.8	13644.6	14563	15356	14971.6	0.45473	0.132043	3.44379	0.000573612	0.013301	YES	up-regulated	0.133875	0.132092	1.0135	0.310822	0.997998	NO	NA	60S ribosomal protein L18a
LOC100648915	62.8568	76.8518	70.0089	59.0408	60.8947	82.826	103.853	112.077	123.612	95.2975	113.844	66.2692	53.4734	65.2676	79.0689	32.9139	96.0246	64.605	69.5542	84.4538	50.0835	61.2472	76.5511	0.663424	0.216427	3.06535	0.00217415	0.0340995	YES	up-regulated	0.0270104	0.225067	0.12001	0.904475	0.997998	NO	NA	protein D2
LOC100648955	104.815	71.9751	82.9003	116.541	195.492	126.131	221.344	170.977	2903.59	1410.14	633.107	80.2149	1069.27	951.283	77.8463	165.583	80.2886	97.7493	822.185	98.9804	3343.79	203.966	592.189	2.60985	0.864236	3.01984	0.0025291	0.0381305	YES	up-regulated	1.28677	0.863727	1.48979	0.136281	0.997998	NO	NA	probable peroxisomal acyl-coenzyme A oxidase 1
LOC100648965	1921.81	1984.79	2048.01	1740.65	2081.68	1530.87	2979.48	1959.55	2975.58	2403.26	2238.58	2175.94	1487.12	2146.8	1447.01	1501.36	1682.47	1919.38	1999.73	1790.2	1920.7	1743.4	1985.38	0.441756	0.131446	3.36074	0.000777342	0.0164238	YES	up-regulated	0.0898125	0.131871	0.681064	0.495831	0.997998	NO	NA	patched domain-containing protein 3
LOC100648973	10684.4	9968.42	9021.97	9449.14	10588.8	8687.49	12430.3	12598.1	10020.8	13971.4	13255.6	7896.47	8188.75	8016.29	8125.16	7625.08	7724.67	8670.51	8175.75	8955.23	9215.4	9958.06	9692.17	0.376574	0.0737039	5.10928	3.23383e-07	4.29469e-05	YES	up-regulated	0.157028	0.0739032	2.12478	0.0336046	0.766824	NO	NA	protein GDAP2 homolog
LOC100649004	7446.95	9116.99	8648.07	8287.54	7900.19	8669.04	10174.7	10202.5	9541.37	9894.04	13945.3	6575.59	6676.34	5779.57	6445.16	7784.66	7248.44	7695.3	8653.75	7553.04	7538.05	7571.07	8333.98	0.372531	0.0970258	3.83951	0.000123282	0.00451856	YES	up-regulated	0.199983	0.0972012	2.05741	0.0396468	0.815506	NO	NA	protein draper
LOC100649030	6144.16	5995.58	7344.61	6335.73	7612.55	6074.82	8421.58	9621.14	6477.93	10057.5	13654.7	4169.28	4185.54	4976.46	3877.89	4968.33	4817.36	5966.39	6509.52	5513.21	7105.22	7775.2	6709.3	0.576037	0.142762	4.03494	5.46151e-05	0.00253861	YES	up-regulated	0.510382	0.142968	3.56991	0.000357109	0.076006	NO	NA	integrin alpha-PS2
LOC100649035	5257.86	6043.09	7079.51	5634.39	6613.78	6225.87	7230.42	8161.75	8777.92	7583.14	9777.03	6050	6228.38	6003.62	5852.26	5591.89	6725.73	6026.3	6719.15	6243.93	6156.61	7515.08	6704.44	0.445396	0.0910582	4.89133	1.00155e-06	0.000106686	YES	up-regulated	0.0947083	0.091198	1.03849	0.299042	0.997998	NO	NA	BCL2/adenovirus E1B 19 kDa protein-interacting protein 3
LOC100649090	6247	6067.24	6050.27	6040.29	6003.5	5509.78	6574.81	6631.27	5926.56	6570.18	6420.63	5439.82	5191.4	5187.08	5524.87	5491.47	5187.17	5797.19	5693.13	5614.97	5769.88	5910.95	5856.79	0.109284	0.0375159	2.91301	0.00357961	0.0467318	YES	up-regulated	0.101932	0.0378547	2.69271	0.00708742	0.396593	NO	NA	zinc finger CCCH domain-containing protein 13
LOC100649117	1799	1789.82	1868.06	1588.27	1770.31	1927.88	2215.17	1877.83	2266.54	2116.81	2265.32	1760.06	1712.12	1590.8	1499.15	1753.18	1565.57	1742.43	1725.04	1759	1708.37	1779.07	1821.81	0.285871	0.0553072	5.16878	2.35631e-07	3.21275e-05	YES	up-regulated	0.0570932	0.0561989	1.01591	0.309671	0.997998	NO	NA	E3 ubiquitin-protein ligase parkin
LOC100649157	312.448	213.999	259.971	133.267	556.788	305.067	227.092	474.6	875.677	590.262	934.698	1096.82	371.288	715.833	356.591	156.554	176.477	213.625	196.69	391.881	442.856	871.362	448.811	1.36562	0.457205	2.98689	0.00281831	0.0401581	YES	up-regulated	-0.270925	0.457422	-0.592287	0.553658	0.997998	NO	NA	flavin-containing monooxygenase FMO GS-OX-like 3
LOC100649203	783.714	990.976	900.325	172.301	1528.06	580.824	534.05	1044.28	1755.4	2223.95	1310.72	1944.57	483.038	350.732	518.582	295.363	334.699	299.88	522.063	360.884	458.136	1221.68	846.101	1.267	0.431982	2.933	0.00335702	0.045051	YES	up-regulated	-0.234585	0.432961	-0.541816	0.587945	0.997998	NO	NA	uncharacterized protein LOC100649203
LOC100649210	2455.96	3016.39	3161.76	2557.28	3269.79	2535.04	4385.21	4639.96	4645.38	4247.11	4754.08	2193.79	2003.46	2296.16	2304.84	1617.51	2335.1	2543.53	2764.79	2381.24	1989.1	3457.09	2979.75	0.713173	0.122522	5.82077	5.85776e-09	1.66393e-06	YES	up-regulated	0.270955	0.123096	2.20117	0.0277239	0.734774	NO	NA	insulin-like growth factor-binding protein complex acid labile subunit
LOC100649253	470.548	475.887	337.252	423.146	392.685	430.509	551.093	547.249	520.223	881.172	546.259	225.268	317.83	294.247	384.248	331.684	322.111	387.815	256.969	391.713	354.68	390.853	419.702	0.542527	0.160988	3.36999	0.000751711	0.0162173	YES	up-regulated	0.162032	0.163995	0.988029	0.323139	0.997998	NO	NA	fibril-forming collagen alpha chain
LOC100649290	984.204	952.157	942.38	903.771	943.812	871.774	1144.49	1165.5	953.307	1134.02	1120.85	1271.45	906.071	1178.59	1009.04	965.528	983.683	1030.27	911.25	1175.78	959.881	1018.22	1023.91	0.268681	0.0835606	3.21541	0.0013026	0.0238717	YES	up-regulated	-0.0667324	0.0839184	-0.795206	0.426493	0.997998	NO	NA	leucine-rich repeat-containing protein 49
LOC100649320	7620.56	7600.14	8287.72	6294.16	8569.54	7217.55	9031.47	8595.73	9947.25	10221.2	10576.1	7639.34	6234.47	7272.74	5867.5	5921.77	6601	8185.93	6990.89	6197.55	6902.79	8132.15	7723.07	0.407663	0.0722053	5.6459	1.64324e-08	4.0009e-06	YES	up-regulated	0.087589	0.0724272	1.20934	0.226532	0.997998	NO	NA	Na(+)/H(+) exchange regulatory cofactor NHE-RF1
LOC100649346	5587.9	4289.28	4045.01	4787.42	4712.4	4411.78	7590.37	8480.13	3815.13	8890.89	6212.54	2934.61	3368.74	3629.48	4166.64	4496.46	3141.65	4132.27	4208.91	4220.61	4227.06	4833	4826.47	0.599559	0.169089	3.54583	0.000391382	0.0103606	YES	up-regulated	0.245292	0.169317	1.44872	0.147417	0.997998	NO	NA	uncharacterized protein LOC100649346
LOC100649354	171.338	174.656	221.813	124.473	121.075	228.11	283.995	278.847	208.511	313.791	258.206	81.9581	104.607	184.851	106.618	139.087	120.133	158.238	180.376	132.355	188.62	169.765	179.61	0.642425	0.199635	3.21799	0.00129092	0.0237729	YES	up-regulated	0.419302	0.20567	2.03872	0.0414783	0.820831	NO	NA	uncharacterized protein LOC100649354
LOC100649365	112.054	74.8337	103.833	105.929	92.3108	107.08	185.877	158.177	112.037	199.773	163.587	80.236	90.6008	85.8859	79.1114	119.784	144.751	94.6799	100.293	122.983	91.3875	87.2303	114.202	0.715985	0.187294	3.82279	0.000131949	0.00470142	YES	up-regulated	-0.028946	0.193241	-0.149792	0.880929	0.997998	NO	NA	ras GTPase-activating-like protein IQGAP1
LOC100649367	191.305	195.774	153.727	252.925	186.105	130.531	317.622	211.266	262.013	213.015	297.046	209.791	230.904	229.073	215.96	211.331	173.955	185.425	216.366	199.303	215.449	231.164	215.002	0.479558	0.156861	3.05722	0.00223403	0.0349017	YES	up-regulated	0.00487981	0.158318	0.0308229	0.975411	0.99868	NO	NA	condensin complex subunit 2
LOC100649378	208.832	244.292	210.404	200.059	223.746	188.545	274.445	230.486	236.411	319.349	231.829	283.689	199.07	234.364	186.191	251.528	182.902	261.492	194.439	190.47	199.419	199.349	225.06	0.340616	0.115085	2.9597	0.00307944	0.0423827	YES	up-regulated	-0.145354	0.117454	-1.23755	0.215885	0.997998	NO	NA	uncharacterized protein LOC100649378
LOC100649393	4422.09	4275.63	3914.03	5173	8493.15	3362.64	6169.25	9182.38	24191.9	11185.2	29198.5	8890.74	6895.97	5943.39	7196.37	3040.14	3162.25	3135.52	4949.6	3451.4	7923.8	14554.9	8123.26	1.77447	0.456001	3.89137	9.96817e-05	0.00392056	YES	up-regulated	0.134405	0.456049	0.294716	0.768211	0.997998	NO	NA	ABC transporter G family member 20
LOC100649426	987.405	1237.24	1258.74	955.1	625.392	1555.96	2254.47	1258.89	2556.47	3160.13	1589.87	325.428	226.297	90.6858	229.753	119.876	248.316	1191.54	293.774	322.489	353.677	621.07	975.572	1.14276	0.311857	3.66438	0.000247938	0.00768309	YES	up-regulated	1.15302	0.315515	3.65442	0.000257768	0.0655674	NO	NA	probable chitinase 2
LOC100649467	22.3657	20.1583	15.2914	9.3046	14.0698	16.131	38.6903	26.5351	34.0845	46.5826	19.4965	15.4221	5.27953	6.36422	16.3207	12.8914	10.8678	29.2377	16.3945	14.7217	8.70625	14.7344	18.8023	1.19766	0.317816	3.7684	0.000164295	0.00565682	YES	up-regulated	0.445757	0.357853	1.24564	0.212895	0.997998	NO	NA	homeobox protein ceh-19
LOC100649559	30.5109	27.8346	35.4125	31.6271	20.3264	26.3976	62.5519	50.1186	52.5917	83.1943	40.4986	9.25419	23.3857	19.0913	26.3655	34.1561	24.2478	34.2721	22.9505	32.1126	23.9407	31.7325	33.7533	1.0004	0.250334	3.99627	6.4347e-05	0.00286092	YES	up-regulated	0.279637	0.273881	1.02102	0.307247	0.997998	NO	NA	E3 ubiquitin-protein ligase BRE1A
LOC100649568	587.618	712.889	667.256	632.592	611.689	665.923	1008.46	1112.2	759.862	909.997	964.924	382.638	518.619	427.859	439.494	452.141	529.578	519.798	673.247	675.175	503.74	416.919	644.21	0.521891	0.121489	4.29579	1.74071e-05	0.00107232	YES	up-regulated	0.312055	0.124203	2.51245	0.0119897	0.506235	NO	NA	soluble guanylate cyclase 88E
LOC100649576	2397.64	2460.37	2242.63	1913.6	3269.81	2126.03	3346.38	3276.49	3018.08	3891.95	3969.92	2266.38	1674.4	2287.96	2191.17	1837.54	2016.76	2334.87	2065.48	1925.56	2354.02	2597.48	2521.11	0.604981	0.107416	5.63213	1.77994e-08	4.23295e-06	YES	up-regulated	0.0803714	0.107969	0.744393	0.456639	0.997998	NO	NA	uncharacterized protein LOC100649576
LOC100649589	1179.14	934.006	1126.97	1041.1	755.839	1052.49	1331.31	1893.6	1521.85	1392.46	1282.32	645.518	816.176	669.563	1035.37	1052.35	812.148	898.058	964.165	1033.78	1010.55	993.655	1065.57	0.484127	0.128212	3.77599	0.000159375	0.00552464	YES	up-regulated	0.281807	0.129514	2.17588	0.029564	0.740747	NO	NA	tctex1 domain-containing protein 2
LOC100649671	38.6886	25.9077	36.2196	29.7453	26.5922	34.4683	58.409	55.0229	64.2925	128.72	75.0257	9.25672	25.663	14.3157	22.6018	18.0363	20.0764	39.2922	20.9787	21.3951	14.1445	18.1281	36.2264	1.29058	0.278775	4.62947	3.6661e-06	0.000304793	YES	up-regulated	0.184579	0.317562	0.581238	0.56108	0.997998	NO	NA	histone-lysine N-methyltransferase, H3 lysine-79 specific
LOC100649769	2580.55	2104.36	2146.6	2000.57	2411.92	1690.38	2764.33	3738.69	3460	2664.14	4402.28	1593.64	1387.96	1904.04	2012.78	1413.36	2021.73	1856.94	2251.34	2181.15	2363.27	2385.07	2333.41	0.641312	0.146429	4.37967	1.18859e-05	0.000784166	YES	up-regulated	0.375394	0.146929	2.55494	0.0106207	0.469336	NO	NA	mucin-1
LOC100649822	213.8	255.24	366.22	174.137	179.886	224.41	381.72	483.417	316.59	415.006	462.154	192.847	187.942	235.415	156.957	186.806	181.522	221.651	251.09	314.245	187.143	202.81	263.228	0.81641	0.187794	4.34736	1.37784e-05	0.00087514	YES	up-regulated	0.297501	0.191652	1.5523	0.120591	0.997998	NO	NA	protein eyes shut
LOC100649840	2195.25	2885.03	1055.95	1405.02	3008.58	1144.66	3788.12	9279.47	22581.4	5648.77	28144.3	1314.17	1597.2	2881.07	1140.02	1165.06	987.566	1078.45	1912.01	1048.87	3001.19	9552.08	4855.19	2.976	0.589367	5.04948	4.43013e-07	5.45813e-05	YES	up-regulated	0.940615	0.589536	1.59552	0.110597	0.997998	NO	NA	hydroxymethylglutaryl-CoA synthase 1
LOC100649903	1367.11	1217.95	1452.73	1247.59	1471.41	1438.7	1869.02	1400.34	1838.82	1609.62	1635.03	1638.06	1335.36	1484.3	1235.43	1285.6	1226.69	1584.46	1387.47	1348.6	1502.79	1274.92	1447.82	0.32184	0.0886579	3.63013	0.000283278	0.00839652	YES	up-regulated	0.0312044	0.0891836	0.349889	0.726422	0.997998	NO	NA	WD repeat-containing protein 43
LOC100649912	1613.89	1661.2	1352.16	2428.2	3229.48	1544.37	2400.26	3324.25	16429.9	7244.76	7288.14	4177.31	5331.18	4088.31	2719.59	1584.98	1208.49	1339.29	2046.95	1959.58	5366.63	7226.12	3889.32	1.87214	0.529956	3.53264	0.000411432	0.0106784	YES	up-regulated	0.190685	0.529976	0.3598	0.718997	0.997998	NO	NA	very long-chain-fatty-acid--CoA ligase bubblegum
LOC100649916	3077.61	2850.55	2934.12	2753.75	4301.16	2558.28	3659.76	4467.89	5277.7	4373.91	5675.31	3784.39	2977.36	5337.38	2722.3	2475.98	2709.98	3687.5	2582.49	3344.28	3260.52	4645.68	3611.72	0.659117	0.192767	3.41925	0.000627936	0.0142063	YES	up-regulated	0.019448	0.192887	0.100826	0.919689	0.997998	NO	NA	KN motif and ankyrin repeat domain-containing protein 2
LOC100649919	10.3617	5.60707	88.3532	87.3889	652.154	5.49936	266.265	315.146	3165.87	1015.43	9507.66	248.518	328.779	1125	811.783	171.694	11.2491	130.839	242.443	180.504	2076.74	4023.08	1112.29	4.46741	1.20819	3.69761	0.00021764	0.0069333	YES	up-regulated	1.18294	1.20762	0.979563	0.327302	0.997998	NO	NA	nose resistant to fluoxetine protein 6
LOC100649922	4233.12	5025.66	7846.59	5440.04	4330.8	5773.3	10742	10031.5	9406.65	6489.67	8050.75	3219.07	4667.88	3671.61	3989.3	5181.05	6285.9	4141.14	6220.56	4808.06	3831.54	3482.36	5766.75	0.642844	0.185358	3.46812	0.000524119	0.0125555	YES	up-regulated	0.0645565	0.185549	0.347921	0.7279	0.997998	NO	NA	acyl-CoA Delta(11) desaturase-like
LOC100649923	888.618	788.142	761.204	658.64	904.146	591.755	1200.7	1012.63	1077.71	1059.21	899.314	818.866	678.432	567.334	616.578	455.135	501.373	556.215	628.45	524.592	744.459	810.594	761.095	0.51158	0.146941	3.48153	0.000498563	0.0120267	YES	up-regulated	0.0713244	0.148666	0.479764	0.631395	0.997998	NO	NA	tight junction protein ZO-1
LOC100649951	605.481	713.035	669.641	668.873	678.746	694.455	873.037	803.79	681.822	805.474	769.628	547.62	671.594	555.181	650.392	656.534	686.632	697.348	666.141	666.114	584.32	667.423	682.422	0.235214	0.077789	3.02375	0.00249666	0.0378235	YES	up-regulated	0.0478065	0.0792628	0.603138	0.546417	0.997998	NO	NA	guanine nucleotide-binding protein subunit alpha homolog
LOC100649959	16837.6	14620.2	14535.8	15349.9	15893.5	14428.7	17115.9	19286.6	15938.6	19488.2	16422.1	12739.2	13936.3	13884.7	14634.4	14055.6	13839.6	14011.2	14843.9	13865.9	15041.8	15697.8	15294	0.203676	0.0628802	3.23911	0.00119903	0.0226641	YES	up-regulated	0.090519	0.0629723	1.43744	0.150592	0.997998	NO	NA	ubiquitin-like protein 3
LOC100649967	1649.04	1685.04	1702.3	1640.54	1573.51	1646.37	2040.38	1919.96	1520.56	2000.57	2127.58	1467.12	1476.99	1350.5	1530.61	1488.12	1437.01	1627.25	1793.09	1509.86	1614.69	1479.78	1649.13	0.229755	0.0725528	3.16672	0.00154168	0.0269952	YES	up-regulated	0.126451	0.0733159	1.72474	0.0845749	0.988574	NO	NA	uncharacterized protein LOC100649967
LOC100649977	5623.98	5381.08	7384.27	5289.71	7063.02	4237.8	10382.1	7351.62	8778.12	8510.79	5788.91	3655.52	3138.83	4866.72	4804.54	5629.45	4509.35	6649.24	5635.9	5851.85	5437.42	6242.95	6009.69	0.495292	0.168416	2.94089	0.00327272	0.0442683	YES	up-regulated	0.416185	0.168571	2.4689	0.0135528	0.544045	NO	NA	uncharacterized protein LOC100649977
LOC100650000	635.488	699.089	643.176	633.796	637.17	707.587	824.544	799.066	717.125	819.851	890.024	702.511	624.406	569.525	671.559	550.458	603.232	741.152	680.656	666.827	602.898	624.543	683.849	0.319474	0.0672069	4.75359	1.99836e-06	0.000188533	YES	up-regulated	0.0744892	0.0690444	1.07886	0.280651	0.997998	NO	NA	rhomboid-related protein 2
LOC100650005	1664.83	2255.49	1291.95	2034.69	2784.07	1143.5	1984.12	4097.33	18496	4027.36	9722.09	1992.45	4970.03	4580.45	1570.12	1574.69	1221.55	1164.6	2078.38	1084.14	4715.17	9960	3836.95	1.9883	0.620604	3.20382	0.00135617	0.024589	YES	up-regulated	0.580622	0.620632	0.935535	0.349513	0.997998	NO	NA	farnesyl pyrophosphate synthase-like
LOC100650016	2167.4	2008.21	2304.18	2119.25	2254.84	1981.43	2708.61	2133.01	2913.11	2458.24	2997.62	1981.97	1859.04	1747.22	1787.85	2154.74	1826.85	2319.19	2002.99	1962.36	1950.55	2206.05	2174.76	0.328463	0.0812062	4.0448	5.23679e-05	0.00247923	YES	up-regulated	0.112435	0.0817732	1.37497	0.169142	0.997998	NO	NA	DNA repair and recombination protein RAD54-like
LOC100650021	12.2179	18.2312	12.8781	12.3936	14.0784	7.33372	41.1325	24.5636	15.5862	26.6319	40.5144	20.0564	13.5866	12.725	15.0679	15.4594	10.0383	11.0822	8.52253	6.68583	18.4965	12.463	16.8066	1.27693	0.31394	4.06744	4.75319e-05	0.00231458	YES	up-regulated	-0.431586	0.350721	-1.23057	0.218485	0.997998	NO	NA	A disintegrin and metalloproteinase with thrombospondin motifs 12
LOC100650022	1351.21	1317.41	1420.62	1299.39	1429.79	1301.75	1653.46	1611.35	1535.26	1467.02	1664.14	1295.98	1172.27	1256.57	1136.39	1283.08	1143.58	1485.96	1305.89	1329.08	1343.7	1256.47	1366.38	0.244057	0.0538762	4.52995	5.89964e-06	0.000457043	YES	up-regulated	0.134197	0.0550176	2.43918	0.0147208	0.557594	NO	NA	probable ATP-dependent RNA helicase kurz
LOC100650052	1742.17	1760.99	1856	1661.95	1882.98	1732.11	2366.49	2065.48	2092.22	1970.42	1890.32	1983.78	1681.26	1810.3	1593.34	1633.28	1639.22	1833.05	1736.82	1832.48	1799.75	1686.12	1829.57	0.248277	0.0627737	3.95512	7.64973e-05	0.00321918	YES	up-regulated	0.033178	0.0633812	0.523468	0.600649	0.997998	NO	NA	kanadaptin
LOC100650108	21055.1	18747.5	26060	19240	38682.1	19930.6	48971.6	45702.6	31424.5	51125	48100.4	23600.1	12793.7	21200.1	14717.7	19867.8	13635.7	18313.4	19169.5	15912	16027	24684.7	25861.9	0.998439	0.179296	5.56865	2.56722e-08	5.63127e-06	YES	up-regulated	0.00734213	0.17936	0.0409351	0.967348	0.998307	NO	NA	multidrug resistance protein homolog 49
LOC100650199	3111.64	2830.28	2759.83	2826.26	3618.71	2670.64	3700.49	3791.78	3352.8	4435.55	3827.7	2910.61	2571.21	3660.63	2962.8	2338.94	2248.37	2972.16	2568.8	2462.53	2727.54	3441.35	3081.39	0.402749	0.116555	3.45544	0.0005494	0.0129454	YES	up-regulated	-0.0183419	0.116863	-0.156952	0.875283	0.997998	NO	NA	myosin-VIIa
LOC100650203	815.355	1083.84	1335.75	1024.68	937.226	1479.18	4496.4	1790.25	1343.16	2590.92	1323.92	569.997	660.588	582.499	509.693	932.46	909.073	897.185	802.869	709.469	829.355	1375.6	1227.25	1.10213	0.267724	4.11666	3.84404e-05	0.00199983	YES	up-regulated	0.279803	0.268766	1.04106	0.297846	0.997998	NO	NA	heat shock 70 kDa protein
LOC100650230	140347	134041	161148	125230	161458	148555	140537	189415	239338	184821	350845	194879	88003.8	111996	115919	92457	98689.9	121871	165213	146432	119142	149621	153634	0.674455	0.200336	3.36662	0.000760942	0.0162955	YES	up-regulated	0.235673	0.200341	1.17636	0.239452	0.997998	NO	NA	chitinase-like protein Idgf4
LOC100650287	445.781	443.617	590.692	474.282	356.267	596.022	873.86	618.281	670.822	712.883	587.655	376.187	394.219	307.138	391.644	468.194	482.957	505.384	470.963	466.054	377.701	396.806	500.337	0.52388	0.149062	3.51451	0.000440569	0.0110694	YES	up-regulated	0.119071	0.151208	0.787462	0.431012	0.997998	NO	NA	replication protein A 32 kDa subunit
LOC100650291	22186	22659.6	26321	19992.1	22698.3	20866.5	26178.2	27514.7	32143.5	28075.2	45044.3	20744.8	19138.9	19017.7	15347.6	13853	21930	17569.2	23888.2	20116.6	21370.1	20731	23063	0.519048	0.142639	3.63889	0.000273811	0.00828398	YES	up-regulated	0.163657	0.142687	1.14696	0.251396	0.997998	NO	NA	four and a half LIM domains protein 2
LOC100650311	1242.54	1348.32	1656.93	1277.35	1332.61	1093.64	1466.16	1676.37	1770.25	1734.93	1883.79	1025.64	1228.41	983.302	935.923	985.698	1405.06	1068.81	1254.67	1036.78	1246.37	1398.53	1320.55	0.364633	0.124276	2.93405	0.0033457	0.0449903	YES	up-regulated	0.132679	0.125135	1.06028	0.289016	0.997998	NO	NA	protein 60A
LOC100650319	7195.41	6331.5	7540.47	5913.1	8642.85	5207.18	9322.3	12113.6	11255.6	8405.63	15458.8	7453.61	6320.72	7799.8	4614.25	4362	6615.38	6543.91	6042.68	6061.05	8086.75	8490.14	7717.13	0.77153	0.181141	4.25929	2.0508e-05	0.00121223	YES	up-regulated	0.154712	0.18125	0.853582	0.393337	0.997998	NO	NA	dual specificity protein phosphatase 10
LOC100650325	1775.31	1784.38	1757.82	1736.09	2207.94	1720.26	2271.85	2436.75	2046.65	2782.82	3301.17	1313.52	1216.92	1877.26	1199.33	1417.52	1511.21	1700.05	1472.45	1495.77	1676.06	1907.63	1845.85	0.518354	0.125128	4.1426	3.43396e-05	0.00181947	YES	up-regulated	0.172794	0.125922	1.37223	0.169991	0.997998	NO	NA	Krueppel-like factor 6
LOC100650357	1744.33	1498.48	1389.48	1514.77	1745.02	1586.72	1732.74	1947.05	1548.9	2228.97	2338.45	1282.54	1314.45	1674.71	1543.61	1433.15	1258.04	1537.77	1510.35	1794.6	1649.11	1715.39	1635.85	0.320975	0.108051	2.97057	0.00297244	0.0411873	YES	up-regulated	0.198532	0.108554	1.82888	0.0674172	0.940452	NO	NA	probable ribonuclease ZC3H12C
LOC100650377	35629.3	33243.2	41056.6	37465.6	39233.2	40642.8	54580.8	34782.1	61123.3	42978.7	46854.8	41151.9	37015.3	33377.3	34933.4	31638.6	35000.6	42443.9	38827.1	35776.2	40200.7	39029.4	39863	0.364046	0.111962	3.25152	0.00114792	0.0219413	YES	up-regulated	0.125397	0.111982	1.1198	0.262799	0.997998	NO	NA	40S ribosomal protein SA
LOC100650426	69.3178	78.8754	45.8312	62.6189	52.7664	93.6683	564.307	92.3008	87.1504	225.567	64.9799	42.7101	33.3187	41.0409	51.6069	52.6657	52.5441	37.3285	60.3365	39.0443	46.3773	47.1908	88.2521	1.63354	0.413641	3.94918	7.84185e-05	0.00325979	YES	up-regulated	-0.0713213	0.426643	-0.167169	0.867237	0.997998	NO	NA	loricrin
LOC100650465	3954.89	3451.13	3270.3	3665.17	4174.06	3004.03	3701.35	4591.18	4603.11	5141.67	5180.48	3980.78	3474.26	3647.07	3693.05	3645.29	3146.66	3605.15	3184.58	3207.21	3835.1	4664.16	3855.49	0.399518	0.10993	3.63429	0.000278743	0.00833459	YES	up-regulated	0.010078	0.110123	0.0915159	0.927083	0.997998	NO	NA	zinc finger protein Elbow
LOC100650470	1464.88	1389.35	1142.82	1258.58	1523.21	1069.31	1537.89	1466.24	1705.55	1845.72	2474.71	1361.43	1175.37	1335.72	1254.85	1284.02	1157.19	1324.44	1164.44	1283.84	1413.55	1655	1422.19	0.502799	0.120305	4.17938	2.92302e-05	0.00161262	YES	up-regulated	0.069795	0.120885	0.577367	0.563692	0.997998	NO	NA	integrin alpha-8-like
LOC100650481	4964.12	5494.46	4790.88	4363.34	9206.55	3795.24	6112.66	8164.4	21234.6	12970.1	44093	7797.57	8547.13	11327.5	6737.04	4529.81	4781.54	4028.48	5885.57	3949.01	9580.49	18541.6	9586.15	1.86817	0.515804	3.62187	0.000292483	0.00859463	YES	up-regulated	0.0355597	0.515828	0.0689372	0.94504	0.997998	NO	NA	myb-like protein X
LOC100650532	27843.2	23324.8	30381.7	27256.6	32086.9	31135.4	40805.5	27439	48489.3	33165	32502.6	31908.2	26667.7	25897.2	25733.1	21917.5	26055.4	32039.3	27737.4	27833.4	29887.7	28010.8	29914.5	0.369261	0.125972	2.93129	0.0033756	0.0451061	YES	up-regulated	0.125286	0.125999	0.994348	0.320054	0.997998	NO	NA	60S ribosomal protein L8
LOC100650555	1525.64	1435.61	1496.24	1669.84	1770.48	1326.6	1552.6	1979.95	2338.72	2192.42	3639.8	1123.05	1384.8	1269.4	1462.78	1090.07	1192.7	1217.25	1314.54	1016.47	1672.4	2216.35	1631.26	0.624361	0.196988	3.16953	0.00152685	0.0267814	YES	up-regulated	0.216821	0.197519	1.09773	0.272324	0.997998	NO	NA	fork head domain transcription factor slp1-like
LOC100650566	1887.76	1003.09	1126.37	1331.82	2538.82	1172.46	1728.37	2294.71	5112.39	3521.3	3345.27	3477.65	2592.82	2448.37	2375.52	723.698	1219.11	1191.98	1617.94	1860.75	2502.86	3555.86	2210.4	1.15214	0.364097	3.16437	0.00155419	0.0271678	YES	up-regulated	-0.0306814	0.364151	-0.0842546	0.932854	0.997998	NO	NA	protein henna
LOC100650580	79.6365	101.995	94.0715	88.2052	72.1299	110.305	280.159	127.833	227.079	179.289	128.081	115.599	147.939	65.2335	79.1186	97.5692	99.4505	74.767	89.9598	65.2536	97.3198	81.4447	113.747	1.06531	0.231019	4.61135	4.00056e-06	0.000329917	YES	up-regulated	-0.322341	0.237823	-1.35539	0.175295	0.997998	NO	NA	pickpocket protein 28
LOC100650605	1747.53	1838.37	1874.59	1661.75	1820.96	1779.21	2342.69	2012.19	1895.75	2099.63	1905.82	1505.85	1446.37	1153.16	1373.73	1469.8	1428.09	1735.7	1659.2	1676.6	1465.53	1583.85	1703.47	0.224157	0.0651547	3.44038	0.000580898	0.0134092	YES	up-regulated	0.191556	0.0662946	2.88947	0.00385886	0.294104	NO	NA	DNA repair protein RAD50
LOC100650618	1.02449	0.966473	0	0	1.57474	0.738443	1.633	2.9687	3.92327	8.93727	6.04256	0	0.750007	1.60202	5.05743	7.1635	4.21056	5.07464	13.8661	8.08304	19.7244	4.56469	4.45024	2.82357	0.964975	2.92606	0.00343287	0.0455903	YES	up-regulated	1.72603	0.727012	2.37414	0.01759	0.609454	NO	NA	sodium-dependent nutrient amino acid transporter 1-like
LOC100650628	19.2654	14.4091	15.2894	18.0211	34.3529	12.4607	33.7911	101.26	246.257	313.61	178.266	12.3296	106.202	144.857	11.2957	17.4238	12.5257	1.00948	60.3656	9.38288	229.724	102.074	77.0079	3.0761	0.838059	3.67051	0.000242069	0.00759326	YES	up-regulated	0.826701	0.835179	0.989848	0.322248	0.997998	NO	NA	probable peroxisomal acyl-coenzyme A oxidase 1
LOC100650633	18.2469	24.017	46.6726	26.7258	18.7361	45.444	92.3189	87.5003	53.532	62.0523	88.376	18.4933	27.1119	42.9821	53.9618	28.3978	18.3692	28.2662	45.2771	37.5375	46.8182	12.4767	41.9688	1.26751	0.353985	3.58068	0.000342708	0.0094767	YES	up-regulated	0.19007	0.366972	0.51794	0.6045	0.997998	NO	NA	probable DNA replication complex GINS protein PSF2
LOC100650664	1584.68	1516.47	1492.97	1505.61	1551.11	1661.6	1948.09	1873.03	2171.88	1924.62	1844.99	1226.21	1505.05	1164.55	1664.81	1439.01	1379.67	1712.52	1460.28	1443.65	1708.47	1689.72	1612.23	0.328394	0.0843871	3.89152	9.96188e-05	0.00392056	YES	up-regulated	0.199656	0.0850691	2.34698	0.0189262	0.629119	NO	NA	glucose dehydrogenase [FAD, quinone]
LOC100650685	4265.27	3768.51	4268.62	3615.85	4477.11	3728.23	6909.95	7789.13	5352.8	6492.16	10170.4	2866.12	2781.64	3006.09	2672.17	3249.75	3056.44	3648.74	3818.88	3412.61	3433.14	3821.21	4391.13	0.895794	0.115539	7.75314	8.96451e-15	1.52785e-11	YES	up-regulated	0.272338	0.116022	2.34729	0.0189103	0.629119	NO	NA	rho guanine nucleotide exchange factor 10-like protein
LOC100650703	1133.8	944.687	1234.94	1061.12	1070.12	1171.35	1439.29	1158.57	2025.52	1487.69	1694.82	1047.01	947.512	831.33	1023.09	819.667	1411.08	1022.24	1194.76	884.712	1171.14	1000.25	1171.58	0.49638	0.149793	3.31377	0.000920462	0.0185783	YES	up-regulated	0.0621684	0.150523	0.413017	0.679594	0.997998	NO	NA	uncharacterized protein LOC100650703
LOC100650708	14111.7	12484.5	12255.7	13925.4	16970.5	12014	17170.3	16640.1	17054.2	22154.2	19043.1	11004.1	13577.6	18812.6	11529.4	12695.1	12610.4	11375.7	11353.3	11393.6	13943.4	16933.6	14502.4	0.445033	0.145703	3.05438	0.00225529	0.0351563	YES	up-regulated	-0.0566941	0.145755	-0.388967	0.6973	0.997998	NO	NA	titin
LOC100650785	2345.93	1874.77	2119.04	1935.1	3642.06	1649.79	5231.5	3746.47	4248.28	4094.83	4568.57	5672.5	3619.02	4702.74	3719.24	1520.27	1499.89	1753.31	2019.61	2245.76	3245.94	3690.76	3142.97	1.03739	0.290476	3.57134	0.000355165	0.00968512	YES	up-regulated	-0.465068	0.290557	-1.60061	0.109464	0.997998	NO	NA	facilitated trehalose transporter Tret1
LOC100650802	1066.28	1192.26	1186.28	1256.86	1128.64	1370.37	1623.45	1226.54	1909.65	1582.62	1354.19	1370.97	1028.68	1086.72	1044.51	1335.63	1350.86	1264.37	1324.06	1338.45	1111.16	1286.47	1292.68	0.364238	0.115502	3.15354	0.00161306	0.0279065	YES	up-regulated	0.0670383	0.115991	0.57796	0.563291	0.997998	NO	NA	epoxide hydrolase 4
LOC100650807	704.084	547.784	555.393	550.614	1123.49	674.771	1038.66	1329.22	678.101	1147.68	1106.19	634.215	471.943	739.538	551.285	567.3	481.163	619.373	517.171	526.611	613.577	770.297	724.93	0.680848	0.188103	3.61956	0.00029511	0.00862226	YES	up-regulated	0.021882	0.189494	0.115476	0.908068	0.997998	NO	NA	uncharacterized protein LOC100650807
LOC100650814	5763.2	5348.8	6207.4	5886.51	5428.96	5024.62	7226.43	8511.22	6417.17	7392.52	7445.26	4016.35	4751.07	5404.52	4580.88	4659.5	4708.02	4852.02	5193.04	5109.38	5608.43	5527.33	5684.67	0.380033	0.0768898	4.94256	7.71018e-07	8.47788e-05	YES	up-regulated	0.187522	0.0772072	2.42882	0.0151482	0.566238	NO	NA	uncharacterized protein LOC100650814
LOC100650816	883.093	937.588	1023.27	940.808	988.762	917.14	1087.6	1036.92	949.646	1096.73	1140.56	906.432	861.577	968.145	806.978	917.84	870.894	944.667	955.521	895.899	874.252	922.445	951.217	0.176579	0.0553445	3.19054	0.00142005	0.0253847	YES	up-regulated	0.035331	0.0567964	0.622063	0.533901	0.997998	NO	NA	integrator complex subunit 6
LOC100650817	8836.7	8817.79	10209.6	9944.06	8870.11	11086.6	13447.4	10769.8	13409.8	11193.5	11489	8034.87	8755.61	7124.52	7428.88	8117	8922.42	8896.66	10524.7	8742.89	9293.28	8231.24	9643.02	0.311644	0.0889436	3.50384	0.000458597	0.0113003	YES	up-regulated	0.192793	0.0890892	2.16404	0.0304613	0.742245	NO	NA	protein tumorous imaginal discs, mitochondrial
LOC100650857	1279.63	1025.04	1335.23	677.739	1953.02	1174.72	2672.26	1758.04	1523.26	1947.96	1975.54	2063.77	764.247	1014.99	961.731	549.037	760.93	1127.87	710.13	900.406	988.075	1678.36	1311	0.901366	0.200246	4.50128	6.75444e-06	0.000511636	YES	up-regulated	-0.0542947	0.201134	-0.269943	0.787204	0.997998	NO	NA	ETS-related transcription factor Elf-5
LOC100650863	8.13899	7.67784	20.1211	14.26	32.8394	9.53287	36.2089	18.6706	169.474	19.9689	34.5029	13.8825	24.8988	12.7267	12.5555	6.44359	31.7775	22.1725	9.83524	14.7154	10.8816	26.0638	25.334	1.74878	0.587534	2.97648	0.00291583	0.0406784	YES	up-regulated	0.0728907	0.603372	0.120806	0.903845	0.997998	NO	NA	hexamerin
LOC100650869	3477.67	3318.53	4605.58	3605.3	3379.89	3358.41	4572.39	4412.46	5700.47	4362.04	5089.2	5119.4	4230.27	4828.21	3694.03	3366.69	4714.45	2703.08	3785.51	3375.14	3981.48	4635.13	4105.24	0.420159	0.139979	3.00159	0.00268573	0.0392908	YES	up-regulated	-0.231825	0.140077	-1.65498	0.0979286	0.997998	NO	NA	steroid receptor seven-up, isoforms B/C
LOC100650884	1823.3	1525.66	1557.87	1578.16	2072.73	1306.99	2256.96	2611.42	1691.91	2289.15	3044.08	1342.46	1187.54	1301.8	1267.77	1334.1	1091.43	1477.66	1365.34	1362.06	1517.15	1727.55	1669.69	0.566699	0.12597	4.49867	6.83788e-06	0.000514148	YES	up-regulated	0.209311	0.126907	1.64933	0.0990805	0.997998	NO	NA	serine/threonine-protein phosphatase 4 regulatory subunit 1
LOC100650885	3935.14	4238.41	5446.91	4662.09	3936.72	4058.03	5345.54	6348.03	6833.41	5834.96	6578.33	2575.72	3640.66	3288.04	3145.33	4141.07	4069.39	4110.4	4882.53	4259.39	4266.74	3461.08	4502.63	0.440737	0.105695	4.16989	3.0474e-05	0.00165759	YES	up-regulated	0.329416	0.106035	3.10667	0.0018921	0.213434	NO	NA	protein tweety
LOC100650914	4.52016	5.03624	9.67833	5.85993	16.6775	3.91054	24.2126	18.9647	11.9173	17.7256	20.9721	15.4055	3.11785	8.90343	6.47053	3.43678	5.84478	3.47195	8.34875	11.7143	7.63659	33.241	11.2303	1.53533	0.515559	2.97799	0.00290149	0.0406168	YES	up-regulated	0.732838	0.542076	1.35191	0.176404	0.997998	NO	NA	uncharacterized protein LOC100650914
LOC100650923	191.802	159.909	144.726	139.136	183.595	127.589	153.314	205.026	540.272	229.135	486.252	167.374	227.305	181.954	186.99	117.506	204.705	127.038	200.017	154.023	224.247	252.473	209.29	0.999645	0.289784	3.44962	0.000561377	0.0131365	YES	up-regulated	0.108991	0.291498	0.3739	0.708479	0.997998	NO	NA	follistatin-A
LOC100650939	3636.91	3692.13	4127.84	3626.42	4670.24	3827.11	4732.26	4944.24	5527.93	4834.15	6908.69	2915.8	3306.27	4449.4	2698.52	3527.54	3350.85	3527.1	4239.59	2846.26	3905.21	3986.09	4058.21	0.458058	0.13589	3.37081	0.000749482	0.0162034	YES	up-regulated	0.130854	0.136146	0.961133	0.336485	0.997998	NO	NA	uncharacterized protein LOC100650939
LOC100650959	6504.78	6558.79	6989.89	5619.26	6041.05	5998.8	7287.83	8307.17	7832.69	7288.39	7290.41	5266.89	5598.99	5038.3	5996.17	4925.71	6720.47	5294.03	5721.88	5476.36	5780.12	6836.22	6289.74	0.275207	0.0885362	3.10841	0.00188096	0.0303865	YES	up-regulated	0.057191	0.0887373	0.644498	0.519252	0.997998	NO	NA	tyrosine-protein kinase CSK
LOC100651046	190.448	92.1086	136.027	126.391	131.413	104.876	741.94	155.235	311.74	258.575	207.094	49.3731	80.0212	112.929	116.78	101.762	101.232	98.7196	89.8093	124.337	118.59	135.951	162.971	1.38032	0.325613	4.23916	2.24361e-05	0.00129622	YES	up-regulated	0.236861	0.332014	0.713406	0.475595	0.997998	NO	NA	uncharacterized protein LOC100651046
LOC100651050	411.112	415.538	541.668	334.749	592.727	431.192	735.625	677.032	752.925	540.309	904.648	435.01	317.685	410.421	168.248	235.812	366.314	382.939	299.633	279.556	341.67	594.903	462.26	0.789936	0.207785	3.80169	0.000143712	0.00506757	YES	up-regulated	0.123569	0.210413	0.587269	0.557023	0.997998	NO	NA	beta-galactosidase
LOC100651060	1942.18	1398.7	1325.7	1507.49	1491.24	1185.26	2699.8	3581.91	1238.32	4603.01	2700.23	1246.84	1140.99	1739.89	1451.68	1430.14	1012.55	1235.7	1221.14	1162.79	1650.34	1858.89	1764.76	1.0336	0.236204	4.37586	1.20956e-05	0.000787835	YES	up-regulated	0.0480376	0.236699	0.202948	0.839176	0.997998	NO	NA	uncharacterized protein LOC100651060
LOC100651089	2672.95	2497.86	3886.45	2428.71	2344.65	2925.95	3578.3	2924.91	3811.5	3808.63	3648.63	2696.52	2649.73	2216.4	2638.69	2606.78	2570.26	2712.98	2588.84	3240.89	2649.4	2574.61	2894.26	0.365187	0.116896	3.12405	0.00178381	0.0295166	YES	up-regulated	0.0867076	0.117199	0.739831	0.459403	0.997998	NO	NA	uncharacterized protein LOC100651089
LOC100651106	466.158	513.714	331.041	362.917	452.309	534.331	676.877	605.971	614.722	452.963	639.986	420.44	370.072	285.7	379.386	355.076	303.441	389.006	447.543	354.549	439.566	522.259	450.819	0.4761	0.141453	3.36577	0.000763303	0.0162955	YES	up-regulated	0.255526	0.14372	1.77794	0.075414	0.95797	NO	NA	intraflagellar transport protein 43 homolog
LOC100651128	915.507	788.01	860.29	841.51	1109.84	907.163	1143.54	1310.02	1091.33	1480.8	1535.39	790.417	788.746	640.224	822.683	841.291	687.148	810.357	922.149	986.318	1023.96	952.169	965.857	0.550782	0.109665	5.02239	5.10331e-07	6.21268e-05	YES	up-regulated	0.287952	0.11092	2.59604	0.00943048	0.441034	NO	NA	uncharacterized protein LOC100651128
LOC100651187	212.316	198.742	155.322	197.355	445.409	116.572	340.916	370.551	1169.41	406.943	1305.93	329.97	377.718	338.94	283.705	152.812	128.7	177.505	79.3616	116.485	238.361	595.149	351.735	1.84633	0.472878	3.90445	9.44412e-05	0.00377248	YES	up-regulated	-0.354991	0.474354	-0.748368	0.454238	0.997998	NO	NA	prion-like-(Q/N-rich) domain-bearing protein 25
LOC100651194	815.193	692.634	717.184	668.888	946.697	574.293	800.149	1022.7	921.682	1218.74	2101.35	871.864	530.101	664.783	562.59	390.855	544.773	676.76	587.301	569.363	722.362	959.46	798.169	0.800125	0.201678	3.96734	7.26789e-05	0.00312275	YES	up-regulated	0.153227	0.202916	0.755125	0.450174	0.997998	NO	NA	protein bark beetle
LOC100651203	2146.2	1879.51	1938.2	1907.44	2572.11	1748.46	2196.05	2906.17	2110.16	2500.44	3157.61	1819.17	1640.57	2129.68	1761.78	1696.35	1782.14	1883.59	1881.34	2045.35	1934.39	2040.31	2076.23	0.352355	0.113006	3.11803	0.00182067	0.0298916	YES	up-regulated	0.107119	0.113486	0.943899	0.345221	0.997998	NO	NA	ubiquitin carboxyl-terminal hydrolase 31
LOC100651221	255.54	210.142	196.39	444.33	225.249	333.682	954.302	341.93	463.682	1733.26	511.669	92.5665	135.861	159.064	198.393	202.911	182.358	345.575	302.882	255.409	225.225	209.608	362.728	1.52557	0.345194	4.41946	9.89456e-06	0.000688311	YES	up-regulated	0.716324	0.348588	2.05493	0.0398855	0.815506	NO	NA	probable chitinase 10
LOC100651245	2653.46	3068.87	3053.8	2915.79	2788.38	3697.56	3200.31	6573.7	7587.92	4490.67	7614.35	1582.06	2683.82	1660.8	2702.11	3550.75	2573.01	1750.51	4184.85	2420.21	2696.34	2692.05	3460.97	0.831263	0.220302	3.77329	0.000161112	0.00556599	YES	up-regulated	0.259842	0.220627	1.17775	0.238898	0.997998	NO	NA	glutathione S-transferase
LOC100651299	62.09	69.0917	58.7554	57.0213	68.8199	62.3343	130.818	106.12	96.4339	148.681	61.5157	37.0245	46.7913	49.3118	48.9692	69.576	47.6763	65.4946	60.3168	42.7963	60.9323	63.4523	68.8192	0.822954	0.199943	4.11594	3.85598e-05	0.00199983	YES	up-regulated	0.19103	0.213786	0.893556	0.371559	0.997998	NO	NA	tubulin alpha chain
LOC100651361	6489.86	6719.92	6781.69	6383.94	6681.28	6274.96	7427.45	7808.98	6098.46	7626.21	8242.55	6103.12	6021.02	5893.82	6422.1	6116.09	5820.38	6636.11	6100.54	6447.18	6017.99	6507.53	6573.69	0.200532	0.0556185	3.6055	0.000311557	0.00897461	YES	up-regulated	0.0440092	0.0558395	0.788138	0.430616	0.997998	NO	NA	restin homolog
LOC100651376	3127.34	3712.43	2648.17	6002.01	12980.7	1404.5	5166.48	11720.6	45321.8	15519.4	33465.6	10328.9	8337.57	6842	7013.8	2252.38	1674.44	2376.16	5476.12	2381.82	10862.9	32210.9	10492.1	2.27776	0.751207	3.03214	0.00242828	0.0370621	YES	up-regulated	0.678832	0.751226	0.903631	0.366191	0.997998	NO	NA	alpha-tocopherol transfer protein-like
LOC100651434	22126	17163.1	23222	20426.1	22206.7	22966	29819.2	23050.7	42546.5	27459.2	29708.8	23870.5	18162.8	20128.1	18002.9	17044.5	19352.8	23571.2	20079.8	20888.9	22180.1	20795.3	22944.1	0.532594	0.128022	4.16017	3.18015e-05	0.00171095	YES	up-regulated	0.133495	0.128065	1.0424	0.297226	0.997998	NO	NA	40S ribosomal protein S3-like
LOC100651454	5297.73	4697.32	5560.32	5427.76	4711.12	6048.09	7116.86	6034.61	8123.21	6195.85	6331.06	4965.44	4932.42	4530.03	4530.69	4873.06	5041.03	5174.95	5602.1	4970.29	5644.14	4904.71	5486.95	0.338508	0.0824754	4.10434	4.05463e-05	0.00206282	YES	up-regulated	0.141243	0.0827021	1.70785	0.0876641	0.995914	NO	NA	mitochondrial import receptor subunit TOM40 homolog 1
LOC100651482	391.28	492.664	996.413	854.894	595.608	803.399	1390.86	1257.87	1412.72	929.17	1067.33	394.189	583.007	486.908	589.655	787.33	843.538	614.415	852.319	678.484	454.654	493.465	771.371	0.730959	0.222814	3.28058	0.00103592	0.0203327	YES	up-regulated	0.10757	0.223953	0.480324	0.630997	0.997998	NO	NA	carcinine transporter
LOC100651509	58.9746	18.239	16.9022	34.7365	148.531	13.9324	18.1105	723.356	882.375	86.5191	421.468	413.349	33.944	15.9112	23.8551	3.21857	5.85254	80.656	118.701	92.3445	170.867	542.923	178.398	3.99108	1.00854	3.9573	7.58031e-05	0.00321644	YES	up-regulated	1.60505	1.00991	1.5893	0.111993	0.997998	NO	NA	putative fatty acyl-CoA reductase CG5065
LOC100651554	575.759	552.722	524.277	394.965	815.147	368.777	804.126	975.123	1118.42	725.417	1146.51	546.495	376.718	410.39	284.177	284.926	309.231	361.837	521.385	485.867	640.553	556.343	580.871	0.864579	0.215322	4.01528	5.93758e-05	0.00271061	YES	up-regulated	0.467304	0.217257	2.15092	0.0314823	0.758266	NO	NA	uncharacterized serine-rich protein C215.13
LOC100651565	19704.7	15171.7	19787.3	18890.2	21647.1	20482.7	30708.5	19295.6	32017.5	24595.6	24925.3	21378.2	17352.7	15320.2	16014.6	15406.2	15975.3	21939.9	19619.9	18563.2	19652.7	18404.5	20311.5	0.479196	0.119462	4.01127	6.0392e-05	0.00272736	YES	up-regulated	0.18973	0.119513	1.58753	0.112394	0.997998	NO	NA	60S ribosomal protein L10a
LOC100651675	1870.89	1543.37	1488.01	1494.84	1895.48	1563.81	2278.48	2345.36	1870.44	2431.2	2386.18	1361.64	1149.18	1496.16	1138.54	1129.81	1213.45	1655.2	1284.21	1268.41	1430.09	1782.86	1639.89	0.514179	0.0917556	5.60379	2.0971e-08	4.87384e-06	YES	up-regulated	0.191393	0.0929516	2.05906	0.0394889	0.814715	NO	NA	signal-induced proliferation-associated 1-like protein 1
LOC100651694	4235.06	3884.4	4362.54	3557.75	4268.37	3922.47	4287.43	5003.37	4233.58	4464.95	5665.19	5263.75	3757.52	4815.29	3888.69	3608.42	3970.84	4130.46	3904.57	4362.18	3874.34	4400.54	4266.44	0.269563	0.0917857	2.93688	0.00331535	0.0447266	YES	up-regulated	-0.0611166	0.0919284	-0.664828	0.50616	0.997998	NO	NA	6-phosphofructo-2-kinase/fructose-2,6-bisphosphatase 1
LOC100651729	1239.94	1107.34	1244.34	1157.67	1216.93	1215.91	1804.18	1999.53	1192.31	1818.65	1269.39	913.305	932.121	781.016	808.633	963.053	849.025	1226.18	982.086	1207.56	1048.88	1122.84	1186.4	0.452024	0.118042	3.82935	0.000128484	0.00462634	YES	up-regulated	0.333072	0.119284	2.79225	0.00523421	0.334893	NO	NA	cilia- and flagella-associated protein 69
LOC100651746	1767.15	1659.09	1653.65	1630.67	1768.63	1601.99	2808.59	2225.78	2236.1	2490.71	2251.71	1112.17	1161.12	1205.52	1252.9	1300.62	1204.28	1538.27	1278.45	1264.08	1428.89	1446.02	1649.38	0.537718	0.0660029	8.14689	3.73404e-16	9.54608e-13	YES	up-regulated	0.179065	0.0679216	2.63634	0.0083805	0.420348	NO	NA	band 4.1-like protein 4
LOC100651787	5899.65	7664.52	4740.38	5932.03	10736.9	4798.09	6545.31	10459.8	46128	12493.5	26693.8	7894.57	9252.46	12906	5860.17	5802.34	5420.2	4294.89	6912.96	4715.43	10993.2	32942.3	11322.1	1.69344	0.537089	3.153	0.00161603	0.0279065	YES	up-regulated	0.534449	0.537106	0.995052	0.319711	0.997998	NO	NA	3-hydroxy-3-methylglutaryl-coenzyme A reductase
LOC100651791	3205.3	3213.45	3224.92	3552.69	4704.27	2507.39	5070	5347.48	4636.02	6354.22	12648.5	2851.63	2547.68	3192.88	2947.72	2367.43	2122.03	3202.13	3415.25	3112.94	3199.7	3442.44	3948.46	1.02803	0.206654	4.97462	6.53742e-07	7.42796e-05	YES	up-regulated	0.247181	0.206944	1.19443	0.232309	0.997998	NO	NA	sterile alpha and TIR motif-containing protein 1
LOC100651799	348.302	320.462	400.837	402.72	331.661	444.439	572.497	523.675	378.959	597.052	550.747	254.579	275.543	233.81	323.971	361.966	292.819	343.505	358.582	335.577	286.14	369.334	377.599	0.49265	0.133618	3.687	0.000226915	0.00720631	YES	up-regulated	0.194865	0.136985	1.42253	0.154873	0.997998	NO	NA	uncharacterized protein LOC100651799
LOC100651824	3721.92	4198.51	4757.99	4005.47	5024.38	3835.63	6413.03	6685.38	5630.77	6887.78	7243.15	2940.43	3179.26	2827.27	2901.81	3737.38	3244.35	3936.51	4123.06	3432.11	3145.12	3906.11	4353.52	0.645696	0.0990011	6.52211	6.93243e-11	3.93839e-08	YES	up-regulated	0.217424	0.0995029	2.1851	0.0288815	0.740747	NO	NA	lateral signaling target protein 2 homolog
LOC100651830	4934.19	5045.73	5809.03	5011.86	5886.69	5323.01	6767.6	6956.45	8305.39	7497.93	8791.98	5599.31	4144.53	4184.7	4550.81	4290.17	5209.16	4342.93	6201.46	4814.85	4690.71	4734.62	5595.14	0.530974	0.107047	4.96018	7.04263e-07	7.82804e-05	YES	up-regulated	0.0830361	0.107299	0.773875	0.439005	0.997998	NO	NA	CD151 antigen
LOC100651873	5226.12	4779.26	5776.18	5369.52	4946.58	4889.97	7573.8	7005.11	7396.53	6690.44	6845.1	3968.23	3973.49	3099.3	3924.57	5120.15	3991.21	5101.15	4916.26	4335.88	4457.51	5199.94	5208.47	0.464878	0.0962393	4.83043	1.36237e-06	0.000139316	YES	up-regulated	0.251981	0.0965706	2.60929	0.00907299	0.439242	NO	NA	RNA-binding protein Rsf1
LOC100651886	13.2327	19.192	16.0974	5.57806	28.154	9.53353	87.2106	15.7214	132.476	59.9169	253.567	16.9697	30.9431	109.758	10.045	7.73056	5.01863	7.05316	5.90052	5.34945	17.4092	168.827	46.622	3.28924	0.828727	3.96903	7.21667e-05	0.00311383	YES	up-regulated	-0.626093	0.829896	-0.754424	0.450595	0.997998	NO	NA	putative gustatory receptor 28b
LOC100651889	2837.82	3512.22	2565.61	2986.71	3710.36	2981.5	3194.6	4881.48	3825.54	3084.56	7682.07	3454.76	2849.09	2975.14	2626.1	2817.8	2717.39	2852.74	2586.18	3078.91	3120.67	3834.96	3371.65	0.585338	0.185709	3.15192	0.00162201	0.0279065	YES	up-regulated	0.0535729	0.185913	0.288161	0.773223	0.997998	NO	NA	MAP/microtubule affinity-regulating kinase 3
LOC100651910	106.938	105.541	123.954	142.499	65.707	90.9417	176.024	160.148	134.438	197.539	150.069	66.3453	77.0021	66.8027	66.5523	74.711	77.807	106.778	95.0533	110.966	104.446	75.9056	108.008	0.59176	0.162896	3.63275	0.000280413	0.00836007	YES	up-regulated	0.478283	0.17462	2.73899	0.00616281	0.365025	NO	NA	uncharacterized protein LOC100651910
LOC100651979	1051.27	925.104	1179.12	1145.52	1044.74	1102.19	1328.85	1220.41	1493.21	1399.07	1267.74	783.651	888.953	701.523	932.907	968.986	914.144	1070.17	840.532	977.729	971.68	999.417	1054.86	0.315557	0.0913426	3.45466	0.000550996	0.0129528	YES	up-regulated	0.16645	0.0927854	1.79393	0.072825	0.951188	NO	NA	protein brambleberry
LOC100651997	1425.97	1707.56	1814.34	1646.8	1646.15	1880.06	2314.97	2140.13	2939.9	2175.19	3408.26	1578.21	1343.9	1372.64	1317.86	1109.69	1315.67	1583.9	1669.82	1285.6	1562.24	1964.63	1781.98	0.655896	0.125393	5.23072	1.68852e-07	2.53923e-05	YES	up-regulated	0.233617	0.126206	1.85108	0.0641583	0.933042	NO	NA	uncharacterized protein DDB_G0292186
LOC100652020	16710.5	13469.9	17840.4	15990	18464.5	17759.3	24465.3	17547.3	29213.2	20302.2	22395	21203.3	15147.3	17147.8	15118.9	13814.1	14584	20075.7	16898.8	17526.2	17747.4	17210.7	18210.5	0.481211	0.1232	3.90594	9.38596e-05	0.00376395	YES	up-regulated	0.120702	0.123241	0.979394	0.327385	0.997998	NO	NA	60S ribosomal protein L23a
LOC100652047	31.7046	21.9687	22.0412	10.5374	7.49859	23.3601	18.6492	25.5278	16.5562	155.056	39.6674	37.8737	17.8141	21.3631	24.5144	39.5483	25.0621	29.0042	27.2427	16.4209	29.7988	17.8335	29.9565	1.45486	0.482592	3.01467	0.00257255	0.0382925	YES	up-regulated	-0.331057	0.487246	-0.679444	0.496856	0.997998	NO	NA	uncharacterized protein LOC100652047
LOC100652055	1157.52	1179.3	1200.07	1095.68	1144.99	1131.58	1350.03	1284.21	1432.92	1236.12	1465.96	1146.27	1095.17	1177.08	1175.28	1089.94	1176.1	1234.22	1136.8	1065.79	1162.04	1191.95	1196.77	0.244152	0.0506914	4.81644	1.46142e-06	0.000146957	YES	up-regulated	0.00984158	0.0517227	0.190276	0.849093	0.997998	NO	NA	uncharacterized protein LOC100652055
LOC100652073	2817.72	2939.36	4230.86	3030.45	4348.91	4949.93	5907.6	3877.14	6121.42	5829.23	3581.2	3947.92	2980.48	3629.28	2788.29	3753.53	3866.21	3304.05	3066.51	2895.03	3210.49	4296.9	3880.57	0.502973	0.171624	2.93066	0.00338239	0.0451061	YES	up-regulated	-0.114409	0.171829	-0.665829	0.505521	0.997998	NO	NA	serine protease easter
LOC100652086	1998.1	1859.71	1965.49	2009.98	2009.87	1878.1	2273.25	2149.9	2258.9	2409.98	2235.58	2084.18	1870.91	1953.38	1820.65	1965.51	1849.35	2137.13	1985.86	2203.99	2009.67	1952.28	2040.08	0.221201	0.045932	4.81584	1.46583e-06	0.000146957	YES	up-regulated	0.0901185	0.0464999	1.93804	0.0526189	0.875268	NO	NA	probable RNA-binding protein 19
LOC100652148	6730.51	7319.48	8748.22	7600.77	7702.21	9678.95	8044.14	10481.9	11721.6	8304.51	12239.5	7673.74	7460.99	7692.36	6180.31	7275.84	7486.68	8165.88	9156.62	7416.26	7498.79	8920.27	8340.89	0.349599	0.120239	2.90753	0.00364292	0.0472148	YES	up-regulated	0.175549	0.120333	1.45887	0.144602	0.997998	NO	NA	sterol regulatory element-binding protein 1
LOC100652152	28.5033	15.3533	29.7803	26.0297	26.5906	32.2676	72.3989	71.7279	52.6014	66.5759	33.0096	7.71365	9.8116	15.9068	5.02254	14.8164	5.85525	18.1361	17.7013	16.0477	22.8493	21.5279	27.7376	1.16161	0.274451	4.23247	2.3114e-05	0.00132789	YES	up-regulated	0.96687	0.339134	2.851	0.00435823	0.299026	NO	NA	uncharacterized protein LOC100652152
LOC100652174	444.824	316.858	430.548	409.063	420.355	374.628	666.269	422.664	541.345	545.496	499.23	423.995	434.198	402.611	342.694	502.989	396.916	477.109	416.509	392.366	480.008	453.478	445.189	0.444429	0.119334	3.72425	0.000195897	0.00650402	YES	up-regulated	0.0593941	0.120508	0.492865	0.622108	0.997998	NO	NA	hydroxymethylglutaryl-CoA lyase, mitochondrial
LOC100652175	3005.8	2875.58	3014.35	2860.9	3083.79	2770.16	3649.95	3294.02	3402.37	3150.29	3472.04	3090.22	2594.5	2504.01	2576.49	2632.27	2473.96	2875.33	2598.29	2954.2	3076.69	3166.96	2960.1	0.232827	0.0574352	4.05374	5.04053e-05	0.00240862	YES	up-regulated	0.128523	0.0579231	2.21886	0.0264962	0.733486	NO	NA	major facilitator superfamily domain-containing protein 6
LOC100652263	11151.4	12777.9	10626.5	11359.2	10760.3	9068.1	19810.9	15710.5	13466.8	13508.6	13980.8	7898.14	11752.7	7516.78	10756.6	12631.4	8388.72	14142.7	8572.8	13535.9	8795.02	11197.6	11700.4	0.4899	0.167584	2.92332	0.00346323	0.0456916	YES	up-regulated	0.182154	0.167644	1.08655	0.277235	0.997998	NO	NA	sex peptide receptor
LOC100652317	15323.6	14734.1	14588.2	13779.1	19724.1	17906.7	14736.2	23051.2	25091.9	21692.8	33097	16265.2	16994.7	19169.7	16131.4	12598.6	13241.6	15951.7	16320.5	15818.4	14701.2	28096.4	18137	0.609343	0.185089	3.29216	0.000994196	0.0197795	YES	up-regulated	0.148744	0.185117	0.803514	0.421678	0.997998	NO	NA	fatty acid synthase-like
LOC100652321	483.008	282.391	505.424	350.367	483.423	587.147	659.355	357.368	731.224	850.737	1540.39	465.859	168.256	316.839	249.854	173.472	240.215	669.713	502.494	282.266	417.884	642.297	498.181	1.00078	0.250916	3.98852	6.6487e-05	0.00294327	YES	up-regulated	0.741648	0.253185	2.92927	0.00339758	0.284007	NO	NA	protein spaetzle 5
LOC105665610	2366.95	2331.29	2474.56	2287.2	2281.64	2370.14	2779.08	2540.36	2949.57	2439.78	2739.65	2272.23	2198.07	2113.69	1996.95	2266.06	2041.13	2271.54	2415.27	2375.44	2243.82	2211.39	2362.08	0.192246	0.0530592	3.62323	0.000290947	0.00857413	YES	up-regulated	0.101911	0.0536903	1.89813	0.0576791	0.901939	NO	NA	spermatogenesis-associated protein 5
LOC105665726	7831.06	7129.29	6752.7	7066.46	6549.51	6624.26	7082.04	7874.84	8016.52	7718.78	8834.72	5959.2	6076.68	5828.16	5932.09	6401.06	5790.22	6167.2	6561.43	6483.92	6851.89	6653.98	6826.64	0.170593	0.0572588	2.97933	0.00288879	0.0406168	YES	up-regulated	0.130819	0.0575255	2.2741	0.0229602	0.686107	NO	NA	DNA-directed RNA polymerases I, II, and III subunit RPABC3
LOC105665746	387.028	254.228	246.303	318.402	198.679	324.163	523.068	423.577	477.464	548.205	508.713	163.572	250.63	252.918	236.057	137.811	253.493	261.871	211.062	169.862	266.529	322.846	306.204	0.795345	0.196596	4.04559	5.21923e-05	0.00247923	YES	up-regulated	0.165894	0.200565	0.827134	0.408161	0.997998	NO	NA	uncharacterized protein LOC105665746
LOC105665861	2331.48	2006.28	2284.37	2127.57	2324.4	1841.22	2420.94	2444.86	2405.57	2493.41	2464.49	1825.31	1731.99	1939.94	1815.1	1970.29	1840.98	2089.74	1910.92	2128.36	1957.71	2187.41	2115.56	0.193733	0.0619416	3.12767	0.00176196	0.0293449	YES	up-regulated	0.138714	0.0626717	2.21334	0.0268743	0.734774	NO	NA	DDB1- and CUL4-associated factor 11
LOC105665894	3134.92	2765.85	3089.02	3084.24	4320.94	2666.32	2888.32	4531.96	9192.71	5116.68	14539.9	5841.63	3858.8	5378.52	3963.83	2239.67	2445.33	2433.79	3086.22	2997.71	4391.72	7656.87	4528.4	1.27151	0.348889	3.64447	0.000267942	0.00822416	YES	up-regulated	-0.0260768	0.348958	-0.0747275	0.940432	0.997998	NO	NA	uncharacterized protein LOC105665894
LOC105665907	75.8058	97.1013	107.034	118.367	140.366	99.6305	161.797	136.71	182.915	117.303	152.547	89.3156	111.293	86.0134	79.0243	85.3282	99.2039	72.773	74.8651	77.9063	90.396	102.153	107.175	0.491722	0.158715	3.09814	0.00194738	0.0310618	YES	up-regulated	-0.127481	0.168847	-0.755011	0.450242	0.997998	NO	NA	mediator of RNA polymerase II transcription subunit 25
LOC105665931	18.2397	5.7662	7.24411	4.35399	12.4907	5.13122	18.9696	10.8188	27.2568	18.8385	85.3818	10.789	3.01224	4.77728	5.02014	0	6.67895	12.1188	1.96549	8.04932	3.26768	5.67319	12.5383	2.1079	0.58612	3.59636	0.000322706	0.00911483	YES	up-regulated	0.0490529	0.673547	0.0728276	0.941943	0.997998	NO	NA	uncharacterized protein LOC105665931
LOC105665934	318.771	299.353	249.517	207.554	314.453	175.282	358.632	452.934	356.553	388.418	757.842	276.181	209.867	259.259	231.049	217.05	152.266	197.439	189.452	232.63	254.588	254.908	288.818	0.884482	0.203835	4.33922	1.42992e-05	0.000902616	YES	up-regulated	-0.0359404	0.207465	-0.173236	0.862466	0.997998	NO	NA	uncharacterized protein LOC105665934
LOC105665982	84.3724	70.0755	89.3336	84.3665	78.1628	92.3855	142.419	98.2793	321.362	300.56	205.457	111.036	210.418	90.6915	33.8966	53.5011	97.8065	54.4448	78.0394	68.2585	130.595	156.414	120.54	1.38271	0.392806	3.52007	0.000431427	0.0110019	YES	up-regulated	-0.0584375	0.395987	-0.147574	0.882679	0.997998	NO	NA	uncharacterized protein LOC105665982
LOC105666039	120.32	98.0554	65.1829	23.0445	82.6685	47.6174	288.053	175.064	139.133	340.907	190.014	223.299	30.8388	92.372	28.85	43.9457	82.5576	100.038	44.6494	30.8842	75.147	133.938	111.663	2.04802	0.34034	6.01758	1.77041e-09	6.46578e-07	YES	up-regulated	-0.333656	0.348258	-0.958071	0.338027	0.997998	NO	NA	keratin-associated protein 19-2
LOC105666040	12.1751	11.5271	0	3.72771	1.56217	1.46624	19.7782	62.928	27.2598	70.9425	43.4567	3.08316	6.02789	6.36756	0	6.45263	1.67065	2.01873	3.2808	1.33603	11.9767	3.40248	13.6564	3.08986	0.750881	4.11498	3.87215e-05	0.00199983	YES	up-regulated	0.180852	0.829435	0.218042	0.827396	0.997998	NO	NA	uncharacterized protein LOC105666040
LOC105666097	22569.4	24273.4	25209.4	23694.2	24402.6	24661.6	29236.9	26544.3	26808.5	26447.7	26748.2	20899.8	22789.2	23084.4	21629.1	24489.4	23012	23170.2	22078.9	23033.5	22859.8	23806.6	24156.8	0.172012	0.0437324	3.93329	8.37924e-05	0.00345508	YES	up-regulated	0.0190689	0.0438277	0.435088	0.663498	0.997998	NO	NA	reticulon-1
LOC105666122	40.7089	21.1121	28.1702	19.2156	17.204	24.1999	29.621	34.3914	37.014	80.994	64.5132	49.3642	19.6207	73.1743	25.112	24.482	23.4185	27.2073	28.1924	38.7874	33.7311	62.3214	36.4798	1.06026	0.359352	2.95049	0.00317275	0.0432594	YES	up-regulated	-0.0109797	0.361073	-0.0304086	0.975741	0.998823	NO	NA	uncharacterized protein LOC105666122
LOC105666130	250.743	338.02	296.95	153.364	299.979	272.708	433.279	531.805	367.033	638.54	617.574	294.452	107.019	192.568	90.3764	70.9474	80.2042	240.115	180.393	218.332	225.324	326.538	283.012	1.15398	0.23624	4.88477	1.03551e-06	0.000109166	YES	up-regulated	0.69858	0.242096	2.88555	0.00390733	0.294104	NO	NA	ninjurin-1
LOC105666149	289.702	293.315	294.908	303.271	275.916	252.733	440.837	382.142	324.64	406.142	400.913	207.034	220.339	241.178	228.026	296.684	232.872	304.601	237.095	272.929	224.742	276.531	291.207	0.470467	0.106366	4.42309	9.72982e-06	0.000681487	YES	up-regulated	0.110563	0.111123	0.994963	0.319754	0.997998	NO	NA	histone demethylase UTY
LOC105666150	572.507	408.896	461.164	459.567	511.256	336.562	796.764	746.882	551.223	730.966	955.418	441.1	383.195	321.378	436.907	417.632	295.971	449.6	434.76	453.627	504.943	411.403	503.715	0.745072	0.146469	5.08689	3.63992e-07	4.71162e-05	YES	up-regulated	0.212929	0.148834	1.43064	0.152533	0.997998	NO	NA	histone demethylase UTY
LOC105666285	21881	16612.5	23448.3	21789.7	23984	23339	31393.4	21232	36941	27391.1	26487.4	23955.9	19338.9	20290.3	19115.9	18734.1	18160.6	24214.4	22596	20870.1	22982.5	21600.3	23016.3	0.411403	0.120795	3.40578	0.000659741	0.0148602	YES	up-regulated	0.156557	0.120833	1.29565	0.195095	0.997998	NO	NA	60S ribosomal protein L6
LOC105666290	40.4104	18.6606	47.4883	31.6907	52.8323	42.0921	184.125	92.0651	160.682	126.121	60.641	52.0373	42.6441	23.7211	35.1831	25.8341	16.2172	31.5762	37.5833	55.0539	43.2542	60.6011	58.2052	1.76156	0.327867	5.37277	7.7536e-08	1.36704e-05	YES	up-regulated	0.441114	0.342409	1.28827	0.197653	0.997998	NO	NA	caveolin-3
LOC105666342	19510.6	15334.4	19747.7	18099.6	23512.9	20168.7	29075.5	19427.7	33203.8	21802.2	23938.8	24731	19766.8	20693.9	18221.7	14592.1	18359	23575.6	19622.9	19104.2	22125.5	20415.2	21137.7	0.427889	0.140948	3.03579	0.00239908	0.036726	YES	up-regulated	0.0866278	0.140974	0.614495	0.538888	0.997998	NO	NA	60S ribosomal protein L18
LOC105666361	92.05	96.3801	72.7628	124.589	106.999	105.067	197.776	201.285	146.152	297.6	135.087	81.034	79.3001	82.8608	67.0174	86.9471	65.3081	92.8407	81.0952	106.09	83.1906	166.986	116.746	0.996432	0.219576	4.53799	5.67939e-06	0.000443339	YES	up-regulated	0.40443	0.226449	1.78597	0.0741041	0.955293	NO	NA	probable citrate synthase 2, mitochondrial
LOC105666521	1700.34	1686.47	2079.39	1650.38	2171.38	1644.52	2220.93	1992.01	2776.29	2514.15	2486.54	2689.86	1687.15	2348.89	1822.69	1633.75	1785.99	2213.8	1681.54	1920.98	1878.86	1769.7	2016.16	0.44503	0.124685	3.56924	0.00035802	0.00971119	YES	up-regulated	-0.110473	0.124962	-0.884049	0.37667	0.997998	NO	NA	uncharacterized protein LOC105666521
LOC105666696	123.064	60.4679	82.8976	66.3538	60.9797	69.6604	147.325	200.474	127.584	119.801	187.495	101.797	74.6842	119.32	81.6077	48.3336	53.5128	49.3916	57.7037	131.124	87.0568	128.062	99.0316	1.04366	0.296915	3.51501	0.000439736	0.0110694	YES	up-regulated	0.172247	0.301627	0.571058	0.56796	0.997998	NO	NA	uncharacterized protein LOC105666696
LOC105666757	351.425	289.18	284.98	319.478	249.289	333.734	464.247	507.714	412.977	397.754	420.371	180.171	244.983	181.295	256.532	375.03	262.555	336.738	290.32	252.097	266.647	272.996	315.933	0.507953	0.156962	3.23616	0.0012115	0.0227318	YES	up-regulated	0.198578	0.160179	1.23973	0.215076	0.997998	NO	NA	uncharacterized protein LOC105666757
LOC105666865	2250.68	2377.86	2588.47	2197.07	3010.96	2186.86	3127.18	3356.49	2566.74	3572.87	3093.87	1738.64	1898.14	2335.12	2027.85	1992.51	1938.9	2209.61	1893.39	2005.99	1935.67	2361.29	2393.92	0.393887	0.0996272	3.95361	7.69804e-05	0.00322624	YES	up-regulated	0.0353095	0.100295	0.352057	0.724795	0.997998	NO	NA	protein tramtrack, alpha isoform-like
LOC105666988	149.687	141.047	132.002	144.374	165.821	166.478	255.008	207.313	378.948	236.368	234.093	141.942	156.255	174.965	198.397	101.769	189.065	133.986	129.801	156.437	176.258	137.089	177.596	0.767799	0.172738	4.44488	8.79413e-06	0.000623301	YES	up-regulated	-0.086974	0.177157	-0.490942	0.623467	0.997998	NO	NA	bromodomain-containing protein DDB_G0280777
LOC105666997	11.1842	11.5186	8.04817	11.7849	17.1972	12.465	32.103	46.1898	7.79092	27.7288	20.9971	20.0493	9.05118	9.54613	28.8755	16.7579	21.7367	7.05697	10.4922	9.3677	9.79436	9.06705	16.3092	1.18898	0.406437	2.92538	0.00344037	0.0456165	YES	up-regulated	-0.932136	0.436451	-2.13572	0.0327026	0.766416	NO	NA	uncharacterized protein LOC105666997
LOC105667088	9104.97	8827.46	9192.98	8811.73	7992.65	8729.24	11778.3	11854.8	10971.1	11835.1	11108.6	5477.49	6720.59	5747.66	6924.4	8574.29	6702.71	8241.92	8506.73	7821.65	8103.45	7587.88	8664.35	0.374281	0.084962	4.40528	1.05648e-05	0.000725075	YES	up-regulated	0.285398	0.0851826	3.35042	0.000806892	0.138388	NO	NA	uncharacterized protein LOC105667088
LOC110119150	356.313	317.382	406.642	308.842	236.122	421.978	513.95	421.829	430.303	571.245	480.462	599.446	315.158	317.167	302.489	319.704	549.346	277.623	338.53	346.335	267.199	387.311	385.699	0.562736	0.18128	3.10425	0.00190764	0.0307003	YES	up-regulated	-0.356579	0.182693	-1.95179	0.0509632	0.866847	NO	NA	sperm-associated antigen 6-like
LOC110119228	39.7297	52.7669	59.5631	46.4591	93.8768	51.3397	104.452	201.405	148.084	210.874	334.683	32.4033	38.5061	22.2666	23.8591	30.2675	46.8566	37.267	117.336	22.7247	68.5402	81.5652	84.7648	1.82907	0.365782	5.00045	5.71955e-07	6.72277e-05	YES	up-regulated	0.997126	0.380004	2.62399	0.00869068	0.431596	NO	NA	uncharacterized protein LOC110119228
LOC110119424	444.968	314.721	341.271	343.905	427.058	323.42	449.152	672.053	330.237	508.239	573.218	328.623	270.232	348.342	332.753	273.752	257.659	359.656	241.249	282.13	290.501	419.202	369.652	0.522801	0.165935	3.15063	0.0016292	0.0279065	YES	up-regulated	0.0171013	0.16873	0.101353	0.91927	0.997998	NO	NA	uncharacterized protein LOC110119424
LOC110119539	4.06416	5.76001	4.02373	8.6869	7.82306	8.79767	25.5238	3.93125	34.0792	41.0279	17.9926	3.08385	9.04772	3.18225	5.02121	10.9596	6.68602	2.01679	9.18147	9.37073	5.44157	7.93451	10.6198	1.88207	0.533627	3.52694	0.000420397	0.0107824	YES	up-regulated	0.0843502	0.582744	0.144747	0.884911	0.997998	NO	NA	uncharacterized protein LOC110119539
LOC110119551	2.02232	9.61289	11.266	6.85053	0	20.5141	32.1874	15.7356	78.8094	68.625	26.9315	0	6.01748	6.37027	2.50868	11.632	6.67146	0	14.4449	13.427	11.9796	4.54011	15.9157	2.11094	0.725123	2.91115	0.003601	0.0468951	YES	up-regulated	0.779917	0.784245	0.994481	0.319989	0.997998	NO	NA	uncharacterized protein LOC110119551
LOC110119565	11.0651	21.1906	20.1067	20.5994	7.78313	35.8801	122.44	34.441	238.392	210.11	110.478	1.54003	7.49918	17.5609	5.01571	57.0177	14.1571	0	24.3187	32.3892	37.0546	18.1902	47.6013	2.70374	0.704997	3.8351	0.000125512	0.00457746	YES	up-regulated	0.536628	0.725824	0.739336	0.459703	0.997998	NO	NA	uncharacterized protein LOC110119565
LOC110119810	117.941	95.9889	92.5539	133.356	131.324	102.653	371.244	193.604	241.518	412.603	350.951	126.464	133.504	171.831	193.34	236.545	196.465	116.945	177.713	119.104	178.475	123.539	182.621	1.48048	0.219134	6.75608	1.4178e-11	1.11526e-08	YES	up-regulated	-0.289448	0.22138	-1.30747	0.191052	0.997998	NO	NA	arginine kinase
LOC110119859	57.9695	28.7946	41.0463	25.4261	32.8346	16.8651	111.113	81.5658	28.2436	90.9584	61.4973	21.593	18.8592	11.1366	18.8325	14.1781	11.7057	43.3446	14.4261	46.8314	21.7644	65.7319	39.3054	1.28731	0.356832	3.60762	0.000309024	0.00892677	YES	up-regulated	1.0089	0.384181	2.6261	0.00863685	0.430975	NO	NA	uncharacterized protein LOC110119859
LOC110119900	13.185	9.60532	18.5084	12.4261	3.12332	12.4611	34.6111	19.6632	15.5743	32.1393	20.9746	10.789	9.79291	4.77527	8.78577	9.67871	7.51624	11.1028	15.0905	9.3814	6.53215	7.93858	13.348	1.07983	0.346474	3.11664	0.00182927	0.0298916	YES	up-regulated	0.18705	0.400084	0.467526	0.640124	0.997998	NO	NA	uncharacterized protein LOC110119900
LOC110119921	8.10048	11.5304	24.9461	14.3083	23.4098	18.3206	39.5903	39.3361	60.3356	37.6507	22.4571	9.24456	23.3335	6.3683	11.2909	10.333	10.014	23.2282	20.3466	33.5426	5.44548	20.4218	21.5252	1.21438	0.406164	2.98988	0.00279086	0.0399711	YES	up-regulated	0.806046	0.432987	1.86159	0.0626604	0.932733	NO	NA	uncharacterized protein LOC110119921
LOC110119936	68.2155	45.0983	115.903	89.2348	79.7772	91.6714	158.772	164.086	428.618	264.099	220.577	44.7411	92.8408	52.4907	75.3396	86.9598	66.0854	82.6135	97.6816	85.5794	44.6093	92.9063	115.814	1.52459	0.286768	5.31644	1.05814e-07	1.71755e-05	YES	up-regulated	0.279072	0.295726	0.943683	0.345332	0.997998	NO	NA	uncharacterized protein LOC110119936
LOC110119952	738.835	594.981	1378.16	992.101	1012.08	867.373	2632.74	1366.26	3886.85	2601.86	2392.05	477.045	613.935	278.148	662.918	982.647	441.915	1129.2	1247.04	859.306	625.164	849.669	1210.47	1.45439	0.2925	4.97228	6.6169e-07	7.43565e-05	YES	up-regulated	0.725861	0.293585	2.47241	0.0134207	0.544045	NO	NA	uncharacterized protein LOC110119952
LOC110120015	60.6793	92.7095	70.5227	79.4983	90.1152	64.5802	89.1756	120.871	157.677	105.356	113.342	72.9326	48.343	52.7571	65.6269	63.4511	80.3134	60.3955	98.7677	96.8413	112.544	68.0369	84.7516	0.548151	0.180333	3.03966	0.00236849	0.0363667	YES	up-regulated	0.515175	0.186611	2.76069	0.00576798	0.358061	NO	NA	uncharacterized protein LOC110120015
LOC110120016	81.4715	55.6496	77.2697	78.6871	75.092	68.2057	129.143	130.674	113.005	191.987	229.6	30.8578	31.7058	31.8111	27.6253	65.6959	29.2815	74.5449	40.644	46.7945	68.5435	82.7043	80.0451	1.16002	0.246459	4.70673	2.51718e-06	0.000225796	YES	up-regulated	0.658138	0.266176	2.47257	0.0134146	0.544045	NO	NA	uncharacterized protein LOC110120016
LOC110120329	5.88204	0	1.63818	14.3276	4.77497	0	44.379	35.9992	29.7382	182.98	189.308	7.42925	13.0558	47.4957	8.94458	0.655644	0.805604	2.05096	7.33944	6.8056	39.8639	86.4854	33.1799	4.42604	1.07591	4.11377	3.89241e-05	0.00200019	YES	up-regulated	1.14527	1.06268	1.07772	0.281159	0.997998	NO	NA	nose resistant to fluoxetine protein 6-like
npve	23211.7	28621.5	29205.4	25916.9	32767.3	29219.7	38427.9	44140.1	90401.9	50602.9	96532.2	24300.8	32516.1	29026.7	19442.5	25607.2	23935.4	24640.7	31835	22632.7	31601.4	75932.4	37750.8	1.24522	0.277986	4.47943	7.48412e-06	0.000554125	YES	up-regulated	0.451141	0.278002	1.6228	0.104633	0.997998	NO	NA	acyl-CoA delta-9 desaturase
VSP	2514.38	2898.25	3525.97	1501.89	5316.42	4226.47	5219.5	4647.26	4814.78	7048.81	2875.6	3636.54	1795.74	1649.1	1958.01	811.952	1881.83	3029.34	1101.81	1853.98	1503.45	4833.08	3120.19	0.90274	0.288774	3.12611	0.00177137	0.0294058	YES	up-regulated	0.0400082	0.289176	0.138352	0.889962	0.997998	NO	NA	venom serine protease precursor
Kr-h1	1093.47	1027.21	1042.21	848.174	1275.46	776.448	395.201	637.862	575.497	1000.29	742.269	1255.23	1070.03	1257.02	1065.82	974.748	926.118	1088.04	758.142	981.216	1016.51	1107.45	950.656	-0.53342	0.17257	-3.09103	0.00199464	0.0316236	YES	down-regulated	-0.202387	0.17206	-1.17626	0.239491	0.997998	NO	NA	kruppel homolog 1
LOC100631070	1568.42	16.4234	37.7402	18.1475	224.915	5.12259	8.26844	25.5962	12.647	22.078	14.8858	2260.63	11.2148	8280.47	2529.4	12.3357	23.1642	606.685	13.8407	211.046	4229.48	78.6978	918.691	-4.36358	1.46154	-2.98559	0.00283028	0.0401979	YES	down-regulated	-1.10271	1.45158	-0.759663	0.447456	0.997998	NO	NA	melittin
LOC100642200	25547.3	28070.8	26890	26915.9	24838.4	27175.1	18194.6	19423.6	23030.5	20977.8	21372	20385.5	26939.2	21957.8	24296.5	30235.6	28170	25607.5	28632.4	21519	23934.2	24954.5	24503.1	-0.388535	0.0956615	-4.06156	4.87462e-05	0.00235132	YES	down-regulated	0.0010062	0.0956554	0.010519	0.991607	0.999026	NO	NA	long-chain fatty acid transport protein 4
LOC100642230	1485.8	1500.37	1629.55	1657.68	1419.54	1693.25	1305.36	1099.07	1582.74	1189.15	1273.45	1783.27	1951.78	1537.65	1585.2	1825.44	1910.78	1524.14	1871.24	1505.08	1590.59	1458.45	1562.71	-0.300496	0.0942612	-3.18791	0.00143306	0.0253978	YES	down-regulated	-0.13234	0.0939363	-1.40883	0.158886	0.997998	NO	NA	ubiquinol-cytochrome-c reductase complex assembly factor 1
LOC100642253	884.876	992.027	924.917	935.044	815.296	1034.27	662.196	693.506	791.843	635.187	627.529	1019	1221.64	1152.75	1139.41	956.787	1220.71	923.085	1076.73	1072.48	1068	896.608	942.904	-0.492226	0.0776994	-6.33501	2.37328e-10	1.15567e-07	YES	down-regulated	-0.113931	0.076246	-1.49425	0.135109	0.997998	NO	NA	succinate--hydroxymethylglutarate CoA-transferase
LOC100642312	2501.7	2704.72	2595.38	2667.05	2155.02	2923.76	2319.04	2217.46	2384.51	2092.27	1980.52	2787.67	3017.74	2447.44	2727.79	2956.5	3143.75	2578.04	2913.51	2794.56	2651.42	2445.3	2591.14	-0.260417	0.0772226	-3.37229	0.000745455	0.0161505	YES	down-regulated	-0.0695909	0.0770304	-0.903421	0.366302	0.997998	NO	NA	ubiquitin-like-conjugating enzyme ATG3
LOC100642328	3673.85	4773.83	4069.63	4793.63	4326.34	3935.61	1916.23	1961.94	2060.56	4328.62	2119.23	4948.58	9020.73	7532.32	5776.48	6201.34	7478.15	4318.73	5312.77	6882.49	4851.05	3574.05	4720.73	-0.805936	0.209151	-3.85336	0.000116506	0.00438011	YES	down-regulated	-0.418161	0.208877	-2.00195	0.0452901	0.844972	NO	NA	sushi, von Willebrand factor type A, EGF and pentraxin domain-containing protein 1
LOC100642356	4529.61	4670.78	4903.39	4939.47	4976.32	4647.5	3853.79	4810.4	3867.46	4471.12	4266.3	5111.54	4952.03	5355.45	4942.39	5238.38	4990.3	4793.14	5013.02	5315.99	4414.01	4773.11	4765.25	-0.176455	0.0602831	-2.92711	0.00342129	0.0454956	YES	down-regulated	-0.0599004	0.060226	-0.994593	0.319934	0.997998	NO	NA	probable E3 ubiquitin-protein ligase HERC4
LOC100642401	7696.37	8001.43	8681.92	7801.28	7430.51	8624.86	6175.39	6011.93	8821.15	5860.68	6370.64	8889.2	9935.93	8513.59	8458.23	8624.42	9527.88	7275.42	8937.24	8644.2	9398.44	7279.52	8043.65	-0.320092	0.0913541	-3.50386	0.000458558	0.0113003	YES	down-regulated	-0.0826746	0.0912848	-0.905678	0.365106	0.997998	NO	NA	cytochrome c oxidase subunit 5A, mitochondrial
LOC100642432	3432.49	3551.42	3108.65	3611.72	2635.38	3137.74	2783.73	2774.63	2739.95	2641.48	2872.4	3266.08	3677.25	3076.34	3714.37	3566.53	3458.4	3155.91	3444.75	3467.5	3229.49	3054.34	3200.02	-0.254744	0.069509	-3.6649	0.000247432	0.00768309	YES	down-regulated	-0.0606058	0.0693957	-0.873336	0.38248	0.997998	NO	NA	anaphase-promoting complex subunit 7
LOC100642451	949.91	896.466	916.702	842.147	902.179	847.655	674.078	742.934	840.494	705.488	835.471	1149.06	1032.74	1116.84	970.502	933.813	1099.51	899.137	959.985	865.7	981.569	954.24	914.392	-0.229505	0.0736691	-3.11535	0.00183726	0.0298916	YES	down-regulated	-0.171616	0.0729146	-2.35365	0.0185899	0.629119	NO	NA	adrenodoxin
LOC100642465	11709.8	12885.8	13565.2	12273.8	14178.1	13439.9	10916.6	10713.3	12375.5	10186.6	11053.1	16702.4	15694.9	17365.9	14287.6	14482.5	16246.3	14516.1	13893.4	13486.7	14392.1	14610.1	13589.8	-0.228093	0.0650776	-3.50494	0.000456709	0.0113003	YES	down-regulated	-0.162016	0.0650022	-2.49246	0.012686	0.527101	NO	NA	transitional endoplasmic reticulum ATPase TER94
LOC100642472	1783.78	1671.13	1474.95	1586.91	1622.32	1644.64	1431.07	1425.8	1433.05	1353.93	1540.22	1790.97	1623.45	1654.96	1732.96	1513.12	1573.44	1635.89	1623.16	1596.14	1517.22	1643.56	1585.12	-0.169165	0.052995	-3.19209	0.00141245	0.0253844	YES	down-regulated	-0.0489483	0.0529788	-0.923922	0.355527	0.997998	NO	NA	palmitoyltransferase ZDHHC23
LOC100642478	80.373	77.2252	50.3755	50.7564	72.0442	51.8849	26.4806	49.2022	33.2387	39.8533	31.0279	82.7701	89.3271	73.5251	86.5465	71.0664	78.7314	52.1646	48.1733	47.3184	70.3887	83.1907	61.1666	-0.7841	0.219332	-3.57495	0.000350295	0.00965529	YES	down-regulated	-0.445879	0.205133	-2.1736	0.0297349	0.740747	NO	NA	myogenic-determination protein
LOC100642487	1680.21	1677.87	1425.67	1637.46	1573.25	1683.27	1409.1	1404.71	1289.66	1396.74	1572.91	1787.61	1734.65	1742.92	1638.17	1625.67	1678.13	1554.77	1679.56	1579.37	1624.1	1603.2	1590.86	-0.186013	0.0549061	-3.38783	0.000704478	0.0156608	YES	down-regulated	-0.0853058	0.0547612	-1.55778	0.119286	0.997998	NO	NA	G kinase-anchoring protein 1
LOC100642523	1435.18	1517.33	1455.98	1451.36	1236.61	1521.94	1325.65	1087.05	1426.97	1131.77	1169.58	1731.1	1706.15	1715.58	1511.75	1619.15	1758.37	1422.35	1484.04	1487.26	1557.09	1435.1	1463.06	-0.233961	0.0733117	-3.19132	0.00141624	0.0253847	YES	down-regulated	-0.173347	0.0728874	-2.37828	0.0173936	0.606681	NO	NA	epimerase family protein SDR39U1
LOC100642538	1208.97	1218.59	1314.06	1111.01	1157.9	1252.08	955.633	904.906	1201.57	957.599	978.801	1359.85	1449.33	1304.83	1188.85	1325.47	1487.32	1114.68	1382.15	1339.61	1492.43	1130.37	1219.82	-0.302697	0.0882133	-3.43142	0.000600439	0.013767	YES	down-regulated	-0.0477661	0.0876942	-0.544689	0.585967	0.997998	NO	NA	proline synthase co-transcribed bacterial homolog protein
LOC100642630	955.689	1086.61	832.537	994.601	936.505	960.31	659.162	750.874	696.047	660.267	846.505	1016.23	1108.38	923.406	1074.51	1070.37	1149.62	955.721	1056.53	1053.3	973.113	1005.99	943.921	-0.427201	0.0787281	-5.42628	5.75406e-08	1.13156e-05	YES	down-regulated	-0.0586008	0.0777542	-0.753668	0.451049	0.997998	NO	NA	zinc finger protein 385B
LOC100642644	1276.48	1082.19	1881.07	1458.17	1487.97	1818.9	1079.87	340.912	796.933	1069.92	691.885	1734.36	2533.89	1545.93	1442.85	1530.74	3695.87	1392.96	1627.61	1690.95	1711.32	1051.28	1497.37	-0.911718	0.279579	-3.26104	0.00111002	0.0214577	YES	down-regulated	-0.482284	0.279034	-1.72841	0.0839148	0.988486	NO	NA	uncharacterized protein LOC100642644
LOC100642661	124.169	150.662	191.558	231.818	172.044	85.8004	53.481	153.286	78.8991	97.6384	111.025	118.784	350.919	388.138	190.852	154.619	219.135	81.6198	149.483	171.194	194.769	125.774	163.439	-0.845349	0.283033	-2.98675	0.00281963	0.0401581	YES	down-regulated	-0.549398	0.27902	-1.96903	0.0489498	0.861443	NO	NA	sodium- and chloride-dependent glycine transporter 1
LOC100642713	392.986	361.75	338.854	337.739	406.7	604.294	292.048	318.348	309.771	269.643	273.091	563.114	649.871	769.87	534.908	468.303	573.008	417.106	471.367	466.687	472.209	389.757	440.065	-0.49596	0.152813	-3.24554	0.00117229	0.0221998	YES	down-regulated	-0.401569	0.150532	-2.66767	0.00763781	0.410029	NO	NA	FK506-binding protein 59
LOC100642730	6442.09	8513.63	8040.64	8110.05	5940.41	8246.47	4080.03	5215.59	6183.46	5860.7	6397.63	6283.37	9737.12	6860.71	7879.02	9342.51	10399.3	6768.11	9289.44	6205.47	7627.42	7295.88	7305.41	-0.485854	0.146541	-3.31547	0.000914882	0.0185627	YES	down-regulated	-0.131359	0.146473	-0.896817	0.369816	0.997998	NO	NA	innexin inx1
LOC100642791	1933.65	1877.36	2016.59	2067.05	1931.18	2096.04	1769.99	1618.37	2188.9	1577.79	1415.38	2448.7	2359.19	2267.08	2133.12	2310.26	2429.49	2068.38	2239.11	2127.99	2092.81	2017.81	2044.83	-0.236297	0.0793645	-2.97736	0.00290744	0.0406168	YES	down-regulated	-0.119546	0.079042	-1.51243	0.130423	0.997998	NO	NA	ER membrane protein complex subunit 8/9 homolog
LOC100642814	2862.9	3534.68	4016.99	3547.63	2193.99	3656.23	1676.3	1690.18	3856.99	2203.23	1395.12	3075.74	5363.05	3539.62	4103.14	4502.13	6002.62	3370.22	4864.5	4228.66	3075.13	2481.73	3420.04	-0.763245	0.213165	-3.58054	0.000342889	0.0094767	YES	down-regulated	-0.18622	0.212904	-0.874667	0.381755	0.997998	NO	NA	uncharacterized protein LOC100642814
LOC100642856	4206.84	3721.41	3321.81	3851.9	4235.53	3444.78	2887.35	2958.24	3175.75	3248.78	3377.35	4002.05	3914.34	4180.62	3998.81	3888.52	3741.79	3901.66	3597.85	3842.59	4204.35	3870.87	3707.87	-0.275712	0.0683181	-4.03571	5.44379e-05	0.00253861	YES	down-regulated	-0.0289359	0.0682004	-0.424278	0.671363	0.997998	NO	NA	endoribonuclease LACTB2
LOC100642886	1887.94	2086.27	1810.98	1927.05	1812.79	1863.43	1584.68	1755.82	1581.94	1625.32	1747.9	1831.12	2012.75	2120.36	2125.76	1885.66	2186.32	1835.89	1856.79	1946.02	1799.79	1929.7	1873.38	-0.205343	0.0554347	-3.70422	0.000212038	0.0067972	YES	down-regulated	-0.103849	0.0552931	-1.87815	0.0603609	0.928355	NO	NA	leucine-zipper-like transcriptional regulator 1
LOC100642913	2311.21	2101.57	2454.44	1756.78	2648.81	2145.5	1350.51	1533.34	2355.9	1730.28	1268.74	3870.24	3424.84	3354.68	3174.05	2800.18	3333.82	2777.76	2794.3	3107.8	2622.3	2108.97	2501.18	-0.458297	0.148591	-3.08429	0.00204037	0.0322986	YES	down-regulated	-0.300437	0.148112	-2.02844	0.0425149	0.828762	NO	NA	myophilin
LOC100642975	620.98	631.673	857.11	747.611	564.29	773.525	501.39	564.141	554.085	486.853	526.354	633.801	702.074	653.957	685.448	682.682	742.262	626.174	714.843	637.153	796.657	612.085	650.688	-0.452767	0.0941649	-4.80824	1.52267e-06	0.000151173	YES	down-regulated	0.0212043	0.0935875	0.226572	0.820757	0.997998	NO	NA	bridging integrator 3
LOC100643164	1003.66	1059.39	954.576	1016.44	897.802	1008.35	964.248	846.987	751.996	807.771	871.735	1053.67	1065.66	919.42	1034.64	1047.49	1083.19	1026.73	1058.81	1068.55	1042.37	907.586	976.867	-0.224113	0.0692317	-3.23714	0.00120734	0.0226953	YES	down-regulated	-0.0207424	0.0688766	-0.301153	0.763298	0.997998	NO	NA	protein fem-1 homolog B
LOC100643165	7203.98	5549.26	3816.2	6555.59	5468.77	4845.23	4339.69	5055.02	2428.62	4219.12	3467.64	4864.23	5966.51	6287.24	5288.56	6095.48	5864.97	5801.27	4395.01	5426.36	4687.05	6281.7	5177.61	-0.512326	0.173309	-2.95615	0.00311506	0.0425295	YES	down-regulated	-0.110199	0.173242	-0.636099	0.524712	0.997998	NO	NA	cell adhesion molecule 2
LOC100643308	109.777	146.874	135.207	135.242	59.4017	164.972	33.7536	28.5014	14.6071	76.5243	115.473	41.6378	82.9568	87.5107	112.987	109.585	115.357	92.7614	196.085	92.3542	145.833	102.011	99.9733	-1.24084	0.413294	-3.00231	0.00267937	0.0392539	YES	down-regulated	0.447677	0.409199	1.09403	0.273941	0.997998	NO	NA	tetratricopeptide repeat protein 37-like
LOC100643325	2244.61	2336.66	2414.91	2545.25	2347.94	2552.6	1868.99	1768.82	2647.27	1914.57	1861.66	2951.02	3020.97	2497.97	2685.19	2617.61	2997.95	2547.96	2774.65	2445.89	2688.46	2455.67	2463.03	-0.281667	0.0888261	-3.171	0.00151917	0.0266925	YES	down-regulated	-0.0944475	0.0885426	-1.06669	0.286112	0.997998	NO	NA	enhancer of rudimentary homolog
LOC100643335	5060.9	5577.44	5890.56	6482.8	5081.65	5505.38	4538.25	4283.64	5583.52	4083.22	4367.89	7751.98	7030.14	7712.84	5748.95	6269.17	7154.85	6462.22	6238.55	5875.16	5910.07	5051.1	5802.74	-0.313057	0.0981605	-3.18924	0.00142648	0.0253847	YES	down-regulated	-0.215245	0.0980233	-2.19585	0.0281024	0.738135	NO	NA	acid phosphatase type 7
LOC100643362	3536	3458.71	3598.31	3703.08	3224.22	3518.95	3130.77	3217.23	3384.68	2694.21	2903.87	3296.2	3590.7	2971.32	3156.58	3886.64	3624.64	3451.84	3584.23	3483.39	3313.04	3344.93	3366.98	-0.217281	0.0652682	-3.32904	0.000871444	0.0178585	YES	down-regulated	0.0266957	0.065285	0.40891	0.682605	0.997998	NO	NA	lanC-like protein 1
LOC100643376	1482.34	1493.6	1608.82	1568.68	1339.79	1537.59	1336.01	1228.46	1421.83	1154.61	1337.79	1698	1675.93	1463.75	1574.34	1679.05	1656.97	1539.47	1767.96	1531	1619.35	1375.94	1504.15	-0.233777	0.069242	-3.37624	0.000734847	0.0160225	YES	down-regulated	-0.0380751	0.0689291	-0.55238	0.580688	0.997998	NO	NA	28S ribosomal protein S2, mitochondrial
LOC100643388	2161.7	2128.21	2003.36	2126.64	2129.03	2098.93	1776.87	1898.26	1790.49	1764.41	1688.14	2345.1	2195.07	2226.84	2287.84	2320.77	2347.37	2265.73	2342.35	2330.58	2349.03	1991.78	2116.75	-0.252441	0.0424557	-5.946	2.74781e-09	8.51487e-07	YES	down-regulated	-0.00586537	0.04197	-0.139752	0.888856	0.997998	NO	NA	polyphosphoinositide phosphatase
LOC100643594	241.089	195.791	114.287	93.6274	209.536	173.789	126.738	61.9091	77.917	43.2641	48.002	208.231	175.035	104.998	236.04	152.077	194.836	168.319	114.747	235.463	102.289	257.246	151.601	-1.11359	0.307558	-3.62075	0.000293753	0.00860723	YES	down-regulated	-0.145528	0.302331	-0.481354	0.630265	0.997998	NO	NA	uncharacterized protein LOC100643594
LOC100643597	1395.08	1355.33	1364.17	1440.16	1217.92	1567.68	1176.25	1165.54	1338.11	1090.33	1171.37	1678.01	1743.18	1643.5	1467.64	1423.73	1665.42	1306.5	1470.86	1544.26	1468.05	1265.96	1407.23	-0.251725	0.0745233	-3.3778	0.000730676	0.016013	YES	down-regulated	-0.164454	0.0741262	-2.21857	0.0265162	0.733486	NO	NA	synembryn-A
LOC100643612	2627.48	2897.91	2977.31	3077.09	2741.56	3236.67	2680.4	2688.8	2613.98	2172.08	2487.66	3311.38	3596.47	3093.85	3279.09	3345.72	3949.83	3225.65	3319.63	3191.49	2779.75	2979.74	3012.43	-0.226537	0.0762076	-2.97263	0.00295257	0.0410789	YES	down-regulated	-0.131267	0.0759845	-1.72754	0.0840699	0.988486	NO	NA	MAPK regulated corepressor interacting protein 2
LOC100643662	3981.86	3928.56	3281.77	3779.62	3665.01	3274.75	2840.2	3002.49	2871.66	2950.61	3331.75	4074.62	3814.22	3548.35	3816.47	3961.19	3634.83	3765.67	3468.64	3688.95	3914.61	3791.82	3563.08	-0.276959	0.0633484	-4.372	1.23116e-05	0.000796827	YES	down-regulated	-0.0402244	0.0632082	-0.63638	0.524529	0.997998	NO	NA	transcription initiation factor TFIID subunit 6
LOC100643678	289.969	37.4713	22.5347	285.938	163.964	25.6574	6.59503	4.9164	8.76101	26.5976	52.434	114.058	67.0366	19.1057	154.377	0	5.84559	175.676	42.0016	42.9053	204.721	9.07512	79.9837	-2.87277	0.994129	-2.88974	0.00385562	0.0495945	YES	down-regulated	0.63818	0.98676	0.646743	0.517799	0.997998	NO	NA	cytochrome P450 6k1
LOC100643711	357.12	410.933	396.864	498.016	422.359	427.523	334.72	385.802	216.651	365.445	260.294	361.019	496.441	406.619	551.588	573.026	577.978	452.639	427.523	430.86	362.077	416.617	415.096	-0.441876	0.151394	-2.91871	0.00351478	0.0461388	YES	down-regulated	-0.214519	0.150038	-1.42976	0.152786	0.997998	NO	NA	uncharacterized protein LOC100643711
LOC100643757	771.76	807.25	738.825	759.78	722.304	834.432	639.572	626.995	634.969	648.869	715.42	1002.48	908.921	991.194	892.638	832.714	921.328	797.412	799.367	879.192	848.835	792.22	798.476	-0.241299	0.0607639	-3.97108	7.15468e-05	0.00310016	YES	down-regulated	-0.170879	0.0595489	-2.86956	0.00411046	0.294104	NO	NA	NADPH:adrenodoxin oxidoreductase, mitochondrial
LOC100643787	1649.26	1659.14	1598.62	1703.2	2251.84	1576.58	1376.66	1262.14	1411.11	1146.11	1304.78	2495.42	1823.62	2470.24	1991.51	1865.15	1947.12	2077.92	1737.42	2155.79	1878.98	1773.75	1779.83	-0.404496	0.11114	-3.63953	0.000273133	0.00828398	YES	down-regulated	-0.134418	0.110635	-1.21497	0.224378	0.997998	NO	NA	tumor protein p63-regulated gene 1-like protein
LOC100643814	1372.38	1449.69	1412.01	1409.5	1164.31	1532.37	1220.43	1217.34	1376.19	1130.42	1138.91	1559.84	1657.7	1489.53	1575.71	1602.4	1757.42	1400.5	1503.44	1451.1	1484.12	1351.18	1420.75	-0.21724	0.0644011	-3.37323	0.000742917	0.0161505	YES	down-regulated	-0.14082	0.0639894	-2.20067	0.0277592	0.734774	NO	NA	drebrin-like protein
LOC100643871	203595	2232.76	6397.45	591.769	664110	9929.36	318.576	1520.36	720.645	9797.9	3956.31	1.54528e+06	2286.05	2.48512e+06	946765	2530.56	24495.2	496683	678.077	949910	635755	200809	372431	-5.19411	1.51808	-3.42151	0.000622741	0.0141201	YES	down-regulated	-0.865922	1.51803	-0.570426	0.568389	0.997998	NO	NA	glucosylceramidase
LOC100643883	1733.71	1996.86	1928.48	1960.21	1841.05	1780.6	1633.05	1581.93	1568.32	1587.87	1718.04	1706.28	2022.76	1573.16	1936.2	1978.27	1888.78	1762.17	2046.77	2003.21	1783.31	1680.29	1805.06	-0.229873	0.068293	-3.36598	0.000762734	0.0162955	YES	down-regulated	0.0182109	0.0682551	0.266807	0.789618	0.997998	NO	NA	armadillo repeat-containing protein 5
LOC100643941	4611.11	4406.57	4889.05	5078.82	4405.68	4275.07	3284.86	4181.91	2414.02	3679.21	4237.24	4031.71	4529.54	5268.61	5892.14	5698.56	5252.7	3513.7	4551.88	3934.54	4350.13	4040.93	4387.64	-0.395429	0.126164	-3.13424	0.00172298	0.0289384	YES	down-regulated	-0.297753	0.126109	-2.36108	0.0182219	0.62512	NO	NA	connectin
LOC100643956	3593.74	4150.81	4305.52	4088.21	3383.96	4432.53	3296.51	3242.99	3604.82	3148.74	3074.28	3469.83	4295.27	3217.89	3799.65	4456.88	4537.08	3618.07	4120.19	3696.2	3695.97	3586.89	3764.37	-0.31464	0.0894509	-3.51746	0.000435704	0.0110559	YES	down-regulated	-0.0556948	0.0894313	-0.622766	0.533438	0.997998	NO	NA	tetraspanin-13
LOC100644016	493.034	561.254	536.067	558.765	441.213	607.272	482.789	450.953	353.646	449.488	372.197	428.953	585.128	411.935	586.428	545.47	571.472	476.423	582.095	545.407	466.729	507.522	500.647	-0.355137	0.118469	-2.99771	0.00272017	0.0394001	YES	down-regulated	-0.00149336	0.118133	-0.0126413	0.989914	0.998906	NO	NA	transmembrane protein 62
LOC100644049	2916.71	2918.66	2590.27	2914.28	2683.58	2699.54	2547.63	2404.8	2215.17	2530.67	2528.4	3056.42	2902.14	2689.53	2933.91	2917.72	2772.08	2738.24	2889.23	2969.04	2851.8	2621.15	2740.5	-0.187799	0.0526098	-3.56966	0.00035744	0.00971119	YES	down-regulated	-0.0348191	0.0525333	-0.662801	0.507458	0.997998	NO	NA	sec1 family domain-containing protein 2
LOC100644055	2.43285e+06	20962.4	77111.4	4888.32	7.13958e+06	104027	6570.21	73819.4	9108.35	116655	106121	1.00464e+07	15209.5	1.87761e+07	8.09527e+06	19848.4	172467	4.82401e+06	5598.53	8.49897e+06	5.27868e+06	3.34418e+06	3.14402e+06	-4.37226	1.37073	-3.18973	0.00142408	0.0253847	YES	down-regulated	-0.581697	1.37073	-0.42437	0.671296	0.997998	NO	NA	uncharacterized protein LOC100644055
LOC100644090	1325.35	1531.82	1365	1340.63	1188.37	1440.89	1134.11	1179.24	1190.16	1241.31	1134.01	1294.08	1531.48	1350.68	1416.22	1418.37	1541.9	1358.71	1382.24	1386.1	1498.44	1235.26	1340.2	-0.234582	0.0652402	-3.59567	0.000323556	0.00911483	YES	down-regulated	-0.0417634	0.0650281	-0.642237	0.520719	0.997998	NO	NA	mediator of RNA polymerase II transcription subunit 4
LOC100644097	1127.51	940.927	1101.73	1102.28	975.173	1211.16	887.736	941.627	909.417	814.968	889.078	1309.05	1280.86	1110.72	1235.23	1183.22	1388.9	1109.46	1305.23	1326.94	1189.64	1139.31	1112.73	-0.297108	0.0756738	-3.92617	8.63076e-05	0.00351626	YES	down-regulated	-0.0289595	0.0747818	-0.387253	0.698569	0.997998	NO	NA	methyltransferase-like protein 25
LOC100644103	2515.52	2838.82	2776.92	2689.19	2541.92	2732.18	2505.04	2430.56	2435.44	2419.63	2452.59	2855.98	2874.64	2818.56	2720.85	2685.7	2856.26	2681.73	2711.07	2911.39	2618.59	2707.26	2671.81	-0.132557	0.0392532	-3.37699	0.000732847	0.016013	YES	down-regulated	-0.0408686	0.0392031	-1.04249	0.297187	0.997998	NO	NA	vacuolar protein sorting-associated protein 18 homolog
LOC100644134	4865.49	4743.03	5305.14	4738.19	5005.26	5094.05	3697.93	3275.73	5036.43	3904.76	4421.74	6673.18	6675.76	6565.79	5421.24	6331.03	6200.49	5038.49	5245.68	4810.94	5768.35	4888.05	5168.49	-0.287492	0.0927728	-3.09889	0.0019425	0.031047	YES	down-regulated	-0.292007	0.0926142	-3.15293	0.00161639	0.205577	NO	NA	peroxisomal membrane protein PMP34
LOC100644159	9809.57	10733.1	12150.4	11098.1	9540.19	11328	8573.57	8225.57	10826.7	7980.64	8303.18	12218.1	13636.4	11116.2	11704.8	12288.8	14184.7	10550.6	12212.7	11852.1	11711.7	10608.2	10938.8	-0.328774	0.0824726	-3.98646	6.70651e-05	0.00295607	YES	down-regulated	-0.109891	0.0823982	-1.33365	0.182318	0.997998	NO	NA	mitochondrial-processing peptidase subunit beta
LOC100644163	1397.78	1516.69	1500.16	1563.85	1278.76	1482.57	1291.63	1261.9	1517.23	1220	1282.25	1463.53	1690.91	1513.11	1510.29	1643.04	1564.93	1528.46	1543.07	1437.42	1459.4	1419.05	1458.46	-0.172582	0.0592343	-2.91355	0.00357342	0.0467318	YES	down-regulated	-0.061652	0.0590614	-1.04386	0.296549	0.997998	NO	NA	transmembrane protein 11 homolog, mitochondrial
LOC100644190	1304.29	1562.11	1444.76	1492.79	1404.73	1444.01	1152.52	1179.05	1262.48	1314.96	1388	1442.53	1562.47	1425.19	1564.56	1473.78	1506.6	1260.34	1522.9	1373.25	1414.43	1275.75	1398.71	-0.212524	0.0625179	-3.39942	0.000675295	0.0151438	YES	down-regulated	-0.113736	0.0624927	-1.81999	0.0687606	0.943042	NO	NA	fanconi-associated nuclease 1
LOC100644198	3115.87	2997.81	2904.21	3094.02	2585.09	3157.13	2124.66	2159.73	3161.36	2082.33	2017.25	4485.4	3576.73	3447.54	3704.28	3274.54	3888.97	2919.03	3218.17	3656.71	3581.59	3092.49	3102.04	-0.396219	0.110501	-3.58567	0.000336219	0.00936902	YES	down-regulated	-0.160864	0.110192	-1.45986	0.144329	0.997998	NO	NA	NADH dehydrogenase [ubiquinone] 1 subunit C2
LOC100644207	861.098	1093	957.792	1123.71	893.087	1083.15	787.382	865.665	792.898	834.383	880.718	1038.22	1003.74	1099.18	1133.82	1103.56	994.502	1096.29	1075.22	1015.09	923.781	901.934	979.919	-0.284251	0.0801389	-3.54697	0.000389683	0.0103504	YES	down-regulated	-0.0682705	0.0797612	-0.855936	0.392033	0.997998	NO	NA	zinc finger protein 569
LOC100644230	3450.03	3616.62	2999.77	3740.75	3466.21	3380.78	3027.54	3073.47	2126.47	2784.01	2844.86	3934	4054.53	3847.82	4083.34	4169.16	3942.31	3442.78	3761.17	3757.75	3334.89	3433.11	3466.88	-0.315906	0.0816602	-3.86854	0.000109487	0.00419332	YES	down-regulated	-0.172375	0.081443	-2.11651	0.0343017	0.766824	NO	NA	putative ATP-dependent RNA helicase TDRD12
LOC100644244	1871.16	1656.63	1463.42	1341.83	1540.22	1564.77	1000.81	833.054	1118.9	1023.06	1293.66	1900.64	1335.51	1023.7	1399.53	1709.55	1152.5	1114.4	1392.89	980.252	1483.73	1649.32	1356.8	-0.519418	0.150755	-3.44546	0.000570098	0.0132496	YES	down-regulated	-0.148126	0.150801	-0.982264	0.32597	0.997998	NO	NA	protein obstructor-E
LOC100644257	12396.3	11119	16498.7	15417.4	8773.26	18147.2	6510.64	3984.63	6761.58	6183.95	6173.29	12332.7	29192.4	8270.6	15186.1	16449.6	23539.3	6647.32	15842.2	10758.8	14607.2	7812.11	12391.1	-1.27357	0.273014	-4.66483	3.08869e-06	0.000267139	YES	down-regulated	-0.595406	0.272942	-2.18144	0.0291511	0.740747	NO	NA	uncharacterized protein LOC100644257
LOC100644315	531.745	503.943	530.374	458.996	522.166	545.527	335.027	370.502	539.519	346.053	397.443	576.8	607.931	464.58	544.868	578.153	600.262	515.164	542.321	555.378	520.191	486.223	503.326	-0.398207	0.107196	-3.71477	0.000203385	0.00662362	YES	down-regulated	-0.0867952	0.106081	-0.818197	0.413245	0.997998	NO	NA	mitochondrial ornithine transporter 1
LOC100644382	487648	4740.34	17161.6	2864.61	1.26414e+06	28414.7	4204.26	10033.8	3777.77	33291.2	16594.8	1.6341e+06	4198.85	2.07636e+06	724694	5818.45	19106.6	1.25116e+06	1829.34	1.06861e+06	856441	733364	465843	-3.97181	1.21825	-3.26025	0.00111314	0.0214773	YES	down-regulated	-0.122025	1.21824	-0.100165	0.920213	0.997998	NO	NA	regucalcin
LOC100644414	4257.24	4606.84	3950.96	4309.31	3568.39	4206.14	3423.55	3506.21	3093.31	3496.64	3594.16	3791.35	4355.52	2957.44	4541.26	3785.79	4403.49	3253.48	4124.34	3584.1	4178.6	3647.9	3847.09	-0.291878	0.101087	-2.88739	0.00388452	0.049716	YES	down-regulated	-0.0672314	0.101113	-0.664916	0.506104	0.997998	NO	NA	uncharacterized protein LOC100644414
LOC100644430	5878.4	6088.4	6100.81	6500.11	5140.98	6108.25	4959.85	5138.8	5158.4	4512.28	4793.17	5896.75	6373.88	6344.3	6447.83	7418.57	7152.6	6235.7	7135.15	6294.11	6351.02	5522.05	5979.61	-0.317489	0.0606731	-5.23278	1.66975e-07	2.53923e-05	YES	down-regulated	-0.0316754	0.0605254	-0.523341	0.600737	0.997998	NO	NA	peptidyl-alpha-hydroxyglycine alpha-amidating lyase 1
LOC100644435	462.843	566.261	532.804	549.369	550.42	534.565	458.399	467.759	489.902	397.141	381.013	698.727	629.97	614.081	533.6	507.141	612.936	507.985	556.69	496.349	536.473	475.964	525.472	-0.286461	0.0916065	-3.12708	0.00176552	0.0293565	YES	down-regulated	-0.203121	0.0908988	-2.23459	0.0254444	0.723679	NO	NA	E3 ubiquitin-protein ligase RNF14
LOC100644442	3428.1	3895.76	4406.16	3833.21	3477.84	4100.54	2972.81	2954.6	4206.59	2931.39	2795.1	4876.87	5411.78	4547.72	4604.72	4631.31	5614.39	3781.41	4714.72	4498.79	4453.49	3678.79	4082.55	-0.331559	0.0983063	-3.37271	0.000744324	0.0161505	YES	down-regulated	-0.192961	0.0980749	-1.96748	0.0491277	0.861443	NO	NA	uncharacterized protein LOC100644442
LOC100644505	805.013	880.581	854.637	887.28	801.505	887.767	753.709	612.412	839.209	679.556	619.072	926.522	1094.3	818.015	879.914	933.927	1031.79	783.908	921.647	817.073	958.989	776.662	843.795	-0.307193	0.0909565	-3.37736	0.000731848	0.016013	YES	down-regulated	-0.132942	0.0904132	-1.47038	0.141458	0.997998	NO	NA	arginine-hydroxylase NDUFAF5, mitochondrial
LOC100644623	2506.02	2822.75	2491.58	2617.22	2530.18	2603.41	2069.42	2169.27	2131.4	2075.71	1985.09	2721.44	2966.63	2544.46	2872.18	2718.44	2801.26	2349.98	2563.21	2618.99	2721.03	2641.36	2523.68	-0.327176	0.0473109	-6.91544	4.66404e-12	4.33586e-09	YES	down-regulated	-0.0933683	0.046994	-1.98681	0.046943	0.861443	NO	NA	ras-like protein 2
LOC100644632	29586.4	27818.1	27138.8	28537.9	24772.2	26070.5	17306.6	21256.3	17691.1	23995.9	16929.2	22033.9	30348.7	29354	28308.4	31605.5	32747.3	24338.6	25216.4	23154.8	25802.7	27463.2	25521.7	-0.510524	0.101975	-5.00636	5.54687e-07	6.59561e-05	YES	down-regulated	-0.181504	0.101953	-1.78027	0.0750321	0.956325	NO	NA	solute carrier family 41 member 1
LOC100644700	2477.86	2384.09	2179.5	2558.44	2289.2	2339.16	2278.88	2013.54	2161.19	1992.33	2152.54	2557.34	2555.27	2337.03	2450.78	2467.45	2541.16	2498.66	2459.56	2426.96	2488.69	2352.65	2361.92	-0.165386	0.0480691	-3.44059	0.00058045	0.0134092	YES	down-regulated	-0.0204001	0.0479438	-0.425501	0.670471	0.997998	NO	NA	ubiquitin-like domain-containing CTD phosphatase 1
LOC100644726	506.761	545.096	511.888	570.937	545.807	574.922	464.088	484.438	475.325	493.71	508.581	516.765	633.857	575.863	592.634	585.023	636.446	535.11	532.391	577.842	498.36	478.19	538.365	-0.184255	0.0632585	-2.91273	0.0035828	0.0467318	YES	down-regulated	-0.159655	0.0629481	-2.5363	0.0112029	0.48279	NO	NA	uncharacterized protein LOC100644726
LOC100644749	16304.1	17745.2	18966.1	15040.1	13056.4	15174	5706.99	8545.34	9118.68	10867.7	5955.39	16163.5	28904.6	19471.2	23720.4	25891.2	29374.2	13376.9	16802.2	15766.2	15687.5	16424.4	16275.6	-1.05462	0.165016	-6.391	1.64809e-10	8.87017e-08	YES	down-regulated	-0.557615	0.164914	-3.38124	0.000721583	0.132428	NO	NA	alkaline phosphatase 4
LOC100644835	1402.14	1714.67	1626.47	1682.29	975.281	1812.4	850.576	746.979	1291.17	1167.67	844.181	861.968	1569.07	946.774	1070.82	969.026	1699.97	734.164	1817.38	872.882	1408.36	1006.61	1230.49	-0.728819	0.226278	-3.2209	0.00127789	0.0236626	YES	down-regulated	0.0464976	0.226347	0.205426	0.837239	0.997998	NO	NA	insulin-like growth factor-binding protein-related protein 1
LOC100644867	27704.6	841.858	190.74	5951.42	8158.74	230.232	101.256	482.549	127.572	205.182	187.463	15534.4	265.478	15933	3944.57	145.676	3990.9	3242.44	131.158	4997.5	8709.59	2498.07	4707.93	-4.99345	1.13713	-4.39127	1.1269e-05	0.000758137	YES	down-regulated	-0.754304	1.13629	-0.66383	0.506799	0.997998	NO	NA	venom serine protease 34
LOC100644884	774.456	769.296	756.635	766.214	336.126	747.438	216.631	325.125	357.895	180.348	201.983	728.898	1266.68	1016.17	1196.95	970.648	2417.08	619.304	970.1	1085.27	808.946	595.13	777.605	-1.64111	0.235211	-6.9772	3.0112e-12	3.07925e-09	YES	down-regulated	-0.486313	0.231825	-2.09776	0.0359263	0.781677	NO	NA	uncharacterized protein LOC100644884
LOC100644891	2723.94	2703.15	2620.42	2571.03	2963.31	2499.94	2321.59	2357.08	2348.02	2240.63	2258.58	3455.26	2938.17	2908.72	2838.05	2685.68	2629.06	2948.13	2701.86	2863.99	2858.73	2774.3	2691.35	-0.197238	0.0591437	-3.3349	0.000853316	0.0176283	YES	down-regulated	-0.053407	0.0589367	-0.906176	0.364843	0.997998	NO	NA	probable phosphorylase b kinase regulatory subunit beta
LOC100644903	27100.9	28090.9	32326.9	26354.2	26682.7	28187.9	20481.7	21946.8	22053.5	20346.6	19002.9	20939.4	25196.7	17620	22606.4	28190.8	26507.3	25577.2	29105	24918.3	26506.3	25543.6	24785.7	-0.459055	0.097074	-4.72892	2.25718e-06	0.000207945	YES	down-regulated	0.18301	0.097074	1.88527	0.059394	0.919021	NO	NA	sodium-coupled monocarboxylate transporter 1
LOC100644910	4913.8	5295.53	5438.4	5426.18	5561.22	5779.26	4444.28	4253.83	5379.52	4273.6	4508.17	6503.48	6581.45	7300.14	6618.14	6087.42	6511.57	5808.69	6041.89	6104.9	5906.36	5153.61	5631.43	-0.261724	0.0639456	-4.09292	4.2598e-05	0.00213533	YES	down-regulated	-0.166656	0.0637554	-2.614	0.00894899	0.438509	NO	NA	phosphatidylinositol transfer protein alpha isoform
LOC100644939	5631.26	6413.23	8318.27	7056.91	5159.7	6929.28	3209.71	3991.35	5354.4	4828.63	3836.33	4779.12	9932.78	6041.61	7743.31	10602.5	10569.4	4763.22	9015.59	6496.09	7576.41	4837.23	6503.92	-0.751384	0.178412	-4.21151	2.53669e-05	0.00144112	YES	down-regulated	-0.236136	0.178287	-1.32447	0.185346	0.997998	NO	NA	uncharacterized protein LOC100644939
LOC100644960	118.833	103.697	63.5766	100.553	14.0644	60.8502	21.4121	48.1634	35.0517	41.0242	38.9801	66.2989	161.324	184.594	86.6158	109.622	190.527	58.5015	51.8167	85.7004	46.8029	47.6143	78.8919	-1.17958	0.373937	-3.15449	0.00160776	0.0279065	YES	down-regulated	-1.06264	0.364816	-2.91282	0.00358183	0.284007	NO	NA	eclosion hormone
LOC100645030	1787.26	1949.05	2136.72	2104.69	1736.25	2154.23	1903.55	1528.32	1780.25	1504.52	1566.85	1950.35	2308.51	2080.88	2036.98	2176.57	2509.64	2123.34	2213.69	2020.37	1977.41	1739.96	1967.7	-0.275728	0.0878256	-3.13949	0.00169243	0.0286063	YES	down-regulated	-0.0912615	0.0876102	-1.04168	0.297562	0.997998	NO	NA	transmembrane protein 203
LOC100645046	1268.2	1403.92	1192.81	1331.37	1044.79	1240.08	1109.09	1076.93	1017.9	1055.18	1018.74	1343.67	1288.99	1143.73	1334.72	1385.11	1454.52	1302.87	1394.51	1316.02	1381.87	1131.96	1238.04	-0.255767	0.0760518	-3.36306	0.000770828	0.0163877	YES	down-regulated	-0.00942191	0.0756818	-0.124494	0.900924	0.997998	NO	NA	mitochondrial inner membrane protein COX18
LOC100645059	120.211	231.746	300.97	200.61	199.602	279.051	137.062	59.0201	49.6142	195.829	34.3922	197.097	207.483	129.042	366.27	375.011	180.85	167.834	313.969	91.3653	281.03	282.679	200.034	-1.19321	0.412551	-2.89227	0.00382471	0.0492588	YES	down-regulated	-0.166608	0.409281	-0.407075	0.683953	0.997998	NO	NA	SIFamide-related peptide
LOC100645078	889.609	882.219	793.451	808.421	733.37	889.61	687.996	685.435	770.686	739.606	716.93	985.991	935.379	878.926	810.392	843.652	872.71	839.462	848.109	821.403	885.26	806.787	823.882	-0.20726	0.0645495	-3.21088	0.00132331	0.0240786	YES	down-regulated	-0.082831	0.0641791	-1.29062	0.196834	0.997998	NO	NA	N-acylneuraminate-9-phosphatase
LOC100645093	1511.83	1565.19	1529.74	1590.48	1653.28	1713.57	1439.8	1369.61	1357.35	1267.03	1495.09	1849.05	1620.13	1817.44	1671.34	1555.43	1656.18	1700.69	1764.36	1814.78	1695.66	1511.73	1597.72	-0.201472	0.062625	-3.21711	0.00129488	0.0237729	YES	down-regulated	0.00507669	0.0623251	0.0814549	0.93508	0.997998	NO	NA	arginyl-tRNA--protein transferase 1
LOC100645107	9823.73	8555.24	10310.2	7368.74	9328.32	10341.5	5713.37	7155.76	8345.89	6433.25	5927.78	13809.8	14296.4	14002.8	11640.3	10127.3	14840.3	7141.11	10659.1	13228.3	11151.1	11458.7	10075.4	-0.505091	0.144905	-3.48568	0.000490896	0.0119521	YES	down-regulated	-0.270272	0.144793	-1.8666	0.0619573	0.932733	NO	NA	sorbitol dehydrogenase
LOC100645309	4376.17	4603.99	4162.97	4505.77	3578.78	4674.98	3683.04	3918.81	3355.23	3336.05	3893.6	3892.3	4801.94	4063.26	4190.98	4849.96	4899.16	4093.87	4616.41	4258.07	4649.52	3970.21	4198.87	-0.272658	0.0789071	-3.45544	0.000549405	0.0129454	YES	down-regulated	-0.0190868	0.0788424	-0.242088	0.808712	0.997998	NO	NA	ATP-dependent RNA helicase vasa
LOC100645372	1130.59	1125.43	1111.97	1121.01	1247.53	1074.17	919.913	1040.49	1066.29	891.306	1024.15	1335.59	1213.6	1087.9	1237.51	1345.86	1212.19	1098.21	1260.03	1147.24	1051.53	1079.8	1128.29	-0.208198	0.0692507	-3.00644	0.00264325	0.0389832	YES	down-regulated	-0.126473	0.0689164	-1.83517	0.0664801	0.93946	NO	NA	UDP-N-acetylglucosamine--dolichyl-phosphate N-acetylglucosaminephosphotransferase
LOC100645382	1414.64	1426.44	1526.53	1376.74	1332.93	1555.95	1214.92	1070.29	1398.32	1024.72	1299.88	1836.6	1612.66	1570.03	1547.84	1424.47	1704.52	1517.44	1546.94	1452.8	1675.23	1395.16	1451.14	-0.257598	0.0861921	-2.98865	0.00280209	0.0400318	YES	down-regulated	-0.0920214	0.0858221	-1.07223	0.283615	0.997998	NO	NA	Golgi SNAP receptor complex member 2
LOC100645433	1228.68	1167.17	1747.92	1372.99	784.496	1446.89	635.07	714.45	1321.6	950.332	644.421	2035.57	2127.04	1680.11	2192.79	2506.77	2959.4	1656.87	1944.38	1699.19	1122.49	1627.01	1525.71	-0.650397	0.212127	-3.06608	0.00216889	0.0340692	YES	down-regulated	-0.436705	0.211301	-2.06675	0.0387581	0.810036	NO	NA	growth/differentiation factor 8
LOC100645495	560.555	509.168	416.028	387.849	551.14	472.028	228.33	350.004	407.812	308.04	298.075	769.004	637.112	788.013	553.418	508.591	701.352	584.52	553.83	561.74	603.198	511.551	511.88	-0.603521	0.150464	-4.01107	6.04444e-05	0.00272736	YES	down-regulated	-0.221488	0.148075	-1.49578	0.134711	0.997998	NO	NA	bolA-like protein DDB_G0274169
LOC100645496	4823.84	4727.15	4214.45	5187.87	4835.91	4933.65	4450.6	4775.87	4186.18	3647.93	3880.9	4343.41	5139.01	4478.89	4579.6	4811.58	4567.37	5221.8	5078.37	4644.28	4673.9	4545.17	4624.9	-0.215099	0.0676619	-3.17903	0.0014777	0.0260533	YES	down-regulated	0.0780991	0.0676535	1.1544	0.248336	0.997998	NO	NA	heparan-sulfate 6-O-sulfotransferase 1-B
LOC100645524	51805	59289.1	51803.6	47911.9	46327.4	106292	37300.3	40729.6	45027.4	36204.4	48259	64938.7	75503.4	80694	75318	61205.7	88610	54593.6	73170.2	49072.7	55838.4	51045.7	59133.6	-0.558343	0.186589	-2.99237	0.00276824	0.0398159	YES	down-regulated	-0.379812	0.18658	-2.03565	0.0417859	0.822763	NO	NA	heat shock protein 83
LOC100645535	1112	1071.57	1076.77	1049.08	1031.33	1109.95	840.886	924.953	1040.81	873.665	826.038	1214.92	1166.12	1218.98	1120.97	1074.36	1119.7	1141.86	1191.16	1206.6	1067.78	993.13	1066.94	-0.270825	0.0642234	-4.21693	2.47655e-05	0.00141481	YES	down-regulated	-0.0220365	0.0636742	-0.346081	0.729281	0.997998	NO	NA	cyclin-H
LOC100645568	993.005	841.9	816.068	809.007	764.385	909.905	531.841	741.044	684.579	570.037	551.856	1377.11	1015.81	1509.98	1015.62	775.495	1172.77	790.514	840.753	1297.03	812.976	930.586	897.83	-0.49583	0.16451	-3.01397	0.00257849	0.0383251	YES	down-regulated	-0.278959	0.16358	-1.70533	0.0881322	0.997461	NO	NA	ketohexokinase
LOC100645573	2600.56	2660.66	2641.36	2587.29	2542.9	2726.02	2405.79	2226.96	2505.1	2328.15	2559.77	2884.79	2948.49	2776.7	2659.24	2898.24	2886.74	2567.18	2757.47	2699.83	2686.48	2430.59	2635.47	-0.13221	0.0447128	-2.95688	0.00310773	0.0424976	YES	down-regulated	-0.110536	0.0446413	-2.47611	0.0132824	0.544045	NO	NA	probable ATP-dependent RNA helicase DDX23
LOC100645577	28085	69.3661	203.447	56.8045	57743.3	746.798	67.8206	1185.05	82.6381	164.707	828.235	14675.7	48.7186	106436	6162.37	248.799	138.903	24051.5	55.2049	11699.6	70057	17667	15476.1	-5.0462	1.6039	-3.1462	0.00165405	0.028196	YES	down-regulated	0.252987	1.60359	0.157763	0.874644	0.997998	NO	NA	cysteine-rich venom protein 6
LOC100645592	2555.42	2963.09	2541	2711.83	2657.63	2656.99	2293.61	2191.1	2070.01	2247.02	2643.88	3295.37	2970.83	3026.99	3169.27	2789.21	2977.96	2875.42	3077.98	3040.82	2894.19	2770.22	2746.36	-0.220307	0.0619579	-3.55575	0.000376907	0.0101811	YES	down-regulated	-0.0594553	0.0616497	-0.964406	0.334843	0.997998	NO	NA	protein FAN
LOC100645600	118147	114153	152189	123523	80617.1	123170	44019.4	114668	108492	61189.7	82222.5	97130.8	113639	78177.1	108896	163319	168747	97364	145414	142406	97821.1	88662.2	110180	-0.701269	0.20936	-3.34958	0.000809345	0.0168219	YES	down-regulated	0.0124944	0.209357	0.0596797	0.952411	0.997998	NO	NA	uncharacterized protein LOC100645600
LOC100645615	3047.84	3630.06	3080.67	3563.15	3293.11	3494.36	2645.98	2956.44	2270.15	2650.88	3067.67	3823.28	4346.77	3889.31	4888.38	4069.6	4216.89	3633.31	4042.11	3971.55	3296.06	3637.76	3523.42	-0.312264	0.0864156	-3.61351	0.000302074	0.00877559	YES	down-regulated	-0.168031	0.0861139	-1.95126	0.0510259	0.866847	NO	NA	serine-protein kinase ATM
LOC100645651	1683.39	1419.47	1405.05	1411.13	1402.77	1381.78	1272.91	1305.52	1365.78	1115.06	1091.08	1738.77	1545.38	1632.98	1645.52	1573.41	1672.27	1397.61	1593.51	1524.7	1668.82	1664.62	1477.8	-0.246615	0.0720544	-3.42262	0.000620212	0.0141126	YES	down-regulated	-0.0471706	0.0715666	-0.659115	0.509822	0.997998	NO	NA	39S ribosomal protein L10, mitochondrial
LOC100645682	584.116	620.976	540.105	623.711	580.251	619.705	555.489	528.709	579.592	438.268	504.115	647.933	643.705	583.876	573.848	605.712	631.469	561.378	605.886	662.193	645.321	596.1	587.839	-0.207992	0.0692408	-3.00389	0.00266548	0.0391795	YES	down-regulated	0.014487	0.0688002	0.210566	0.833226	0.997998	NO	NA	transcription initiation factor TFIID subunit 5
LOC100645705	4586.12	5013.95	5025.05	4677.8	4872.46	4917.09	4472.6	4251.18	3798.59	4266.08	4274.96	4996.18	5195.83	4965.06	4931.02	4941.25	5131.72	4740.38	4857.08	5025.86	4781.58	4526.51	4738.56	-0.198318	0.042303	-4.68804	2.75831e-06	0.000243449	YES	down-regulated	-0.0758733	0.042257	-1.79552	0.072571	0.950808	NO	NA	TBC1 domain family member 9
LOC100645715	30004.8	29665.5	34499.4	30668.9	27652.1	31904.4	26328.9	27817	32010	23563.2	24567.7	32972.7	35880	34983.6	32562.1	39384.6	39077.9	32539.6	33432.3	34376.9	33756.6	30567.2	31737.1	-0.232467	0.0691117	-3.36365	0.000769202	0.0163872	YES	down-regulated	-0.0882661	0.0690879	-1.27759	0.201393	0.997998	NO	NA	ATP synthase subunit alpha, mitochondrial
LOC100645737	2297.13	2314.35	2317.26	2493.47	1996.07	2181.8	2040.11	2224.46	1873.29	2070.68	1997.26	2391.39	2460.77	2335	2508.83	2538.48	2556.51	2116.63	2530.5	2402.79	2154.28	2184.38	2272.07	-0.172646	0.057769	-2.98856	0.00280293	0.0400318	YES	down-regulated	-0.0943193	0.0576518	-1.63602	0.101836	0.997998	NO	NA	DNA-directed RNA polymerase, mitochondrial
LOC100645831	273.447	431.973	160.961	215.879	257.937	277.89	105.373	179.851	121.728	128.653	149.969	222.073	358.238	224.342	360.308	161.793	351.936	237.944	261.006	256.974	299.281	167.749	236.605	-1.03879	0.251095	-4.13702	3.51839e-05	0.00185459	YES	down-regulated	-0.15084	0.248358	-0.607347	0.54362	0.997998	NO	NA	elongation of very long chain fatty acids protein 1
LOC100645837	3591.24	4678.72	5476.29	4228.94	4060.72	5393.2	2605.47	2739.12	3678.69	3150.8	3410.96	4348.99	7484.09	4093.49	4669.18	5573.81	8185.03	3789.5	5648.93	3580.43	3868.92	2965.31	4419.17	-0.602703	0.188642	-3.19496	0.00139851	0.025178	YES	down-regulated	-0.483984	0.188535	-2.56707	0.0102561	0.457642	NO	NA	synaptic vesicle glycoprotein 2C
LOC100645870	1636.58	1650.56	1509.12	1607.86	1736.07	1562.74	1511.46	1485.7	1346.15	1399.11	1504.83	1741.65	1579.51	1762.53	1705.11	1651.21	1653.55	1771.46	1589.25	1728	1737.68	1586.34	1611.66	-0.148913	0.0501123	-2.97159	0.00296265	0.0411073	YES	down-regulated	-0.0048236	0.0499489	-0.0965707	0.923067	0.997998	NO	NA	ADAM 17-like protease
LOC100645934	803.883	833.448	923.825	909.264	829.83	896.036	634.678	600.911	936.969	659.694	778.032	1074.93	1013.21	1001.74	948.295	982.918	1099.97	828.567	961.909	904.993	1031.35	913.708	889.462	-0.287255	0.0963269	-2.98209	0.00286288	0.0404362	YES	down-regulated	-0.117299	0.0955738	-1.22731	0.219706	0.997998	NO	NA	28S ribosomal protein S36, mitochondrial
LOC100645949	1244.02	1508.89	1464.05	1392.89	1305.62	1594.01	1257.09	1341.71	1232.14	1137.11	1134.74	1509.25	1623.79	1289.47	1575.74	1592.92	1643.69	1409	1351.6	1493.05	1315.46	1391.75	1400.36	-0.225645	0.0762116	-2.96077	0.00306872	0.0422922	YES	down-regulated	-0.140563	0.0762245	-1.84406	0.0651737	0.93536	NO	NA	signal peptide peptidase-like 3
LOC100645956	345756	2520.61	7011.01	484.241	1.13965e+06	11412.3	270.157	1482.32	660.102	16910.3	7162.58	1.5807e+06	2053.92	1.20476e+06	504552	2660.93	10063.2	215868	362.083	410335	497805	419875	290107	-5.16395	1.40513	-3.67506	0.00023779	0.00750507	YES	down-regulated	-0.715411	1.40509	-0.509156	0.610643	0.997998	NO	NA	pancreatic lipase-related protein 2
LOC100645990	4740.03	5066.77	4496.79	4879.79	4466.97	4750.59	4490.66	4320.47	3478.41	3854.56	4022.47	4794.63	5214.11	4775.33	5126.68	5064.32	5160.67	4612.92	4848.98	5016.65	4613.48	4598.07	4654.24	-0.235996	0.0595043	-3.96603	7.30802e-05	0.00312686	YES	down-regulated	-0.0794502	0.0594233	-1.33702	0.181216	0.997998	NO	NA	protein zyg-11 homolog B
LOC100646091	6769.87	7351.25	4916.42	6440.47	6119.81	5348.97	4093.77	4899.6	3193.43	4253.27	5296.87	6577.88	6801.29	7538.36	7747.04	5448.6	6003.75	5650.26	6451.18	7609.64	7242.07	6249.38	6000.14	-0.511928	0.135917	-3.76648	0.000165564	0.0056624	YES	down-regulated	-0.000322831	0.1358	-0.00237725	0.998103	0.99985	NO	NA	cilia- and flagella-associated protein 91
LOC100646131	1411.94	1372.29	1425.28	1347.76	1528.9	1466.58	1222.29	1243.91	1327.89	1183.3	1179.48	1818.66	1510.91	1893.51	1600.19	1525.95	1530.96	1680.64	1472.31	1685.37	1642.31	1457.47	1478.54	-0.20398	0.0703736	-2.89854	0.0037491	0.0483459	YES	down-regulated	-0.0531525	0.069915	-0.760244	0.447109	0.997998	NO	NA	phenylalanine--tRNA ligase alpha subunit
LOC100646149	11189.3	12456.8	12037.1	11496.8	11076.1	13025.7	9515.64	11015.2	7387.82	9799.89	8146.03	9872.63	13959.3	11957	12787.6	14338.8	14269.1	10456.7	12723.3	10602.5	11909	13215.3	11510.8	-0.39042	0.110424	-3.53563	0.000406803	0.0106393	YES	down-regulated	-0.106806	0.110378	-0.967634	0.333227	0.997998	NO	NA	uncharacterized protein LOC100646149
LOC100646150	7508.32	7971.84	9590.75	8444.86	6983.93	8788.8	6351.07	6521.08	8565.35	5796.68	6217.17	8809.88	10329.5	8910.44	8973.54	9726	11668.7	7838.94	9453.08	8743.69	8637.04	7933.4	8352.91	-0.347656	0.0938025	-3.70625	0.000210348	0.00679597	YES	down-regulated	-0.149857	0.0937144	-1.59908	0.109803	0.997998	NO	NA	malate dehydrogenase, mitochondrial
LOC100646181	8314.46	8668.7	9675.75	9933.01	7891.8	10778.5	6629.24	7231.65	9353.81	7080.74	6486.11	9902.36	11564.7	9876.29	10119.5	11667.1	14073.8	9183.26	11105.1	9901.85	9319.26	9357.34	9459.74	-0.376194	0.10152	-3.7056	0.000210892	0.00679597	YES	down-regulated	-0.149914	0.101431	-1.47798	0.139413	0.997998	NO	NA	aldehyde dehydrogenase, mitochondrial
LOC100646189	4301.66	4221.49	3808.25	4070.99	4176.53	4066.9	3523.42	3761.4	3768.25	3447.21	3604.41	4574.89	4034.04	4401.31	4464.27	4245.54	4220.37	3992.26	4205.25	4152.13	4262.16	4120.41	4064.69	-0.185939	0.0415222	-4.47807	7.53211e-06	0.000554125	YES	down-regulated	-0.0537156	0.0414393	-1.29625	0.19489	0.997998	NO	NA	transformer-2 protein homolog beta
LOC100646226	2376.36	2654.74	2276.26	2670.07	2318.64	2588.22	2191.13	2393.32	1831.53	2144.17	2176.09	2226.5	2684.69	2492.32	2788.96	2942.55	2735.95	2387.24	2660.77	2688.39	2435.94	2247.64	2450.52	-0.234988	0.0746003	-3.14996	0.00163293	0.0279236	YES	down-regulated	-0.0632676	0.074484	-0.849412	0.395652	0.997998	NO	NA	TBC1 domain family member 16
LOC100646269	4325.48	4319.58	4399.32	4219.93	4305.34	4291.34	3618.19	4045.54	3724.63	3865.27	4166.06	4980.91	4788.46	4770.82	4736.01	4426.47	4727.62	4293.12	4493.26	4546.68	4450.47	4516.82	4364.15	-0.148244	0.0385389	-3.8466	0.000119767	0.00443115	YES	down-regulated	-0.0896052	0.0384115	-2.33277	0.0196603	0.633279	NO	NA	GMP synthase [glutamine-hydrolyzing]
LOC100646279	148.286	146.904	159.344	167.589	250.033	154.691	116.12	130.729	101.26	134.16	134.931	215.856	180.169	202.098	228.465	190.227	204.732	159.367	195.461	184.792	206.804	168.918	171.861	-0.463284	0.13946	-3.32199	0.00089377	0.0182429	YES	down-regulated	-0.14317	0.134977	-1.0607	0.288825	0.997998	NO	NA	transmembrane protein 234 homolog
LOC100646282	495.408	548.272	478.642	417.476	458.109	517.403	354.171	350.935	567.872	292.094	268.501	584.902	608.976	488.392	525.526	496.497	610.561	499.969	522.451	484.449	557.448	504.102	483.28	-0.442704	0.145502	-3.04259	0.00234552	0.0361769	YES	down-regulated	-0.0788115	0.144363	-0.545926	0.585117	0.997998	NO	NA	transmembrane protein 42
LOC100646357	1884.85	2056.13	1674.01	1859.04	1774.37	1790.54	1398.6	1496.77	1390.65	1673.65	1793.69	2034.18	2185.74	2041.32	2197.03	2185.07	2144.31	1927.66	2002.09	2023.55	1819.6	1856.52	1873.15	-0.246806	0.0696273	-3.54467	0.000393107	0.0103606	YES	down-regulated	-0.15063	0.0692322	-2.17573	0.0295758	0.740747	NO	NA	GTP-binding protein 10 homolog
LOC100646360	29806.3	30320.9	30452.5	28088.4	28055.9	27903.2	21424.1	26582.2	29829.7	24027.1	24982.3	31463.3	31232.4	34290.7	32084.6	30379.2	32621.8	26717.2	29484.3	30529.7	30129.1	31962	29198.5	-0.221516	0.0659555	-3.35857	0.000783475	0.0164307	YES	down-regulated	-0.0855512	0.0659398	-1.29741	0.194489	0.997998	NO	NA	ATP synthase subunit beta, mitochondrial
LOC100646373	16050.4	13110.2	23473.6	20966.7	7395.58	13022.7	3216.52	7974.78	12046.4	5112.52	6382.21	22459.8	23632.8	34095.6	27093.6	28974.4	40816.8	13198	27596.5	34476.1	20308.3	20029	19156	-1.41173	0.248356	-5.68431	1.31343e-08	3.27588e-06	YES	down-regulated	-0.219915	0.248227	-0.885941	0.37565	0.997998	NO	NA	inositol oxygenase
LOC100646377	646.875	629.411	648.251	651.023	582.824	681.629	497.826	550.288	596.823	499.441	525.83	663.193	731.445	631.214	688.518	590.2	764.336	632.732	659.128	585.36	612.757	653.735	623.765	-0.277019	0.0744603	-3.72035	0.000198947	0.00653737	YES	down-regulated	-0.0959147	0.0739305	-1.29736	0.194506	0.997998	NO	NA	uncharacterized protein LOC100646377
LOC100646396	1992.39	1912.2	1697.34	1789.08	1738.33	1760.45	1616.01	1562.64	1589.28	1621.47	1709.64	2066.51	2070.98	1995.22	2057.64	1821.63	2040.55	1685.78	1840.16	1817.56	1955.67	1820.31	1825.49	-0.163897	0.0539826	-3.0361	0.00239659	0.036726	YES	down-regulated	-0.139311	0.0537916	-2.58983	0.00960227	0.445076	NO	NA	UPF0415 protein C7orf25 homolog
LOC100646433	1650.41	1769	1742.44	1570.96	1314.88	1623.42	1242.88	1292.3	1446.23	1232.33	1499.87	1604	1918.24	1433.47	1610.78	1715	1917.13	1466.74	1745.6	1570.97	1694.39	1497.14	1570.83	-0.285155	0.0911575	-3.12816	0.00175904	0.0293441	YES	down-regulated	-0.0765783	0.0909749	-0.841752	0.399927	0.997998	NO	NA	ATPase WRNIP1
LOC100646488	140.254	141.118	94.1614	143.939	81.2827	161.304	43.635	70.7633	69.1389	76.5213	73.4795	123.367	177.969	90.6948	153.159	114.103	137.92	76.6333	130.508	135.194	132.776	128.085	113.455	-0.999089	0.217968	-4.58365	4.56926e-06	0.000365041	YES	down-regulated	-0.101163	0.211299	-0.478765	0.632106	0.997998	NO	NA	uncharacterized protein LOC100646488
LOC100646509	1200.73	1160.79	1232.51	1179.8	1095.85	1054.17	915.607	907.5	874.502	867.274	1121.49	1066.35	1228.54	934.076	1147.48	1366.94	1032.75	1299.56	1274.53	1187.65	1012.76	1065.44	1101.2	-0.299593	0.101324	-2.95679	0.00310857	0.0424976	YES	down-regulated	0.0424191	0.101145	0.41939	0.674931	0.997998	NO	NA	uncharacterized protein LOC100646509
LOC100646553	2236.43	2096.55	2208.19	2159.39	1889.93	2094.22	1627.4	1626.48	2074	1738.72	1891.82	2696.38	2614.65	2204.02	2148.68	2346.96	2552.07	2203.02	2287.93	2271.66	2346.8	2218.35	2160.62	-0.242914	0.0759042	-3.20027	0.001373	0.0248062	YES	down-regulated	-0.0979072	0.0755216	-1.29641	0.194833	0.997998	NO	NA	NADH dehydrogenase [ubiquinone] 1 beta subcomplex subunit 7
LOC100646557	5066.55	5130.46	5839.77	5254.72	4449.49	5481.27	4025.44	3658.5	5793.99	3719.63	3807.41	6199.68	6644.07	5715.4	5332.85	6216.66	6795.26	5049.17	5708.6	5449.15	5766.6	5384.13	5294.95	-0.342431	0.104536	-3.27574	0.00105387	0.0205274	YES	down-regulated	-0.142597	0.104406	-1.36579	0.172005	0.997998	NO	NA	ATP synthase subunit d, mitochondrial
LOC100646574	2347.83	2587.08	2556.21	2662	2406.01	2621.87	2203.65	2279.13	2281.74	2029.49	2269.52	2604.98	2921.82	2554.63	2585.09	2849.73	2885.69	2412.37	2867.71	2647.59	2566.83	2198.53	2515.43	-0.223764	0.0550599	-4.06402	4.82346e-05	0.00233767	YES	down-regulated	-0.0812485	0.0549024	-1.47987	0.138908	0.997998	NO	NA	dynamin-1-like protein
LOC100646583	9343.3	11416.9	10518.5	11532.6	8375.26	10963.9	6745.03	7329.2	7214.2	6781.19	9016.82	9443.17	14857.1	11845.9	12504.6	13948.4	16862.3	9667.4	12054.2	10358.6	10943.6	9278.12	10500	-0.523424	0.119004	-4.39839	1.09059e-05	0.000743492	YES	down-regulated	-0.288917	0.118913	-2.42966	0.0151131	0.566238	NO	NA	multidrug resistance-associated protein 1
LOC100646596	427.859	544.295	491.321	429.892	454.104	486.403	377.696	431.951	400.265	438.728	368.874	507.138	509.387	475.82	479.495	536.928	485.71	476.109	498.759	479.018	477.51	512.051	467.696	-0.219051	0.0740488	-2.9582	0.00309441	0.0424976	YES	down-regulated	-0.0404589	0.0732152	-0.552602	0.580536	0.997998	NO	NA	mitochondrial thiamine pyrophosphate carrier
LOC100646626	32187	30352.7	26027.4	29596.7	30430.5	25983.6	26575	27388	21908.7	23448.3	24261.7	27550.4	27105.5	29101.9	29876.5	30223	29029.6	29059.4	25752.2	28396.1	27132.4	30279.1	27803	-0.230791	0.0712783	-3.23788	0.00120422	0.0226784	YES	down-regulated	-0.0401435	0.0712776	-0.563199	0.573299	0.997998	NO	NA	14-3-3 protein epsilon
LOC100646668	495.851	467.291	383.929	262.121	294.085	366.687	254.197	162.12	210.414	265.211	288.104	297.762	432.51	354.708	292.57	313.051	426.633	183.359	263.542	272.779	342.729	319.504	315.871	-0.649903	0.198152	-3.27982	0.00103874	0.0203489	YES	down-regulated	-0.391209	0.197953	-1.97627	0.0481241	0.861443	NO	NA	zinc finger protein ZIC 4
LOC100646694	4657.89	5112.89	5726.95	5445.44	4459.62	5482.13	4064.62	4208.45	5028.64	4141.03	4018.89	5452.85	6336.79	4970.7	5567.7	6002.3	6823.32	4686.71	6032.88	5335.47	5267.51	4770.86	5163.35	-0.303928	0.0836033	-3.63536	0.000277591	0.00832447	YES	down-regulated	-0.131744	0.083492	-1.57793	0.114582	0.997998	NO	NA	isocitrate dehydrogenase [NAD] subunit beta, mitochondrial
LOC100646756	1131.64	1817.9	955.568	766.836	1825.67	1335.56	634.047	577.792	393.919	1022.54	561.085	951.576	793.605	522.428	837.176	816.101	1040.28	1365.79	856.489	687.356	680.377	2389.04	998.307	-0.833726	0.239133	-3.48646	0.000489464	0.0119457	YES	down-regulated	0.197561	0.23901	0.82658	0.408475	0.997998	NO	NA	uncharacterized protein LOC100646756
LOC100646766	883.999	941.522	864.399	949.91	889.75	1025.14	841.075	739.96	903.839	746.586	828.036	1016.48	1035.13	933.844	924.072	893.126	974.185	922.224	983.546	932.481	949.979	903.193	912.839	-0.195659	0.0657154	-2.97736	0.00290738	0.0406168	YES	down-regulated	-0.0310202	0.0654803	-0.473733	0.635691	0.997998	NO	NA	charged multivesicular body protein 7
LOC100646792	514.417	481.877	507.836	537.181	583.117	588.048	440.408	415.715	415.832	413.699	370.436	572.16	578.489	658.695	644.042	516.296	608.599	617.012	603.318	572.804	523.462	489.633	529.685	-0.381996	0.0856613	-4.45938	8.21972e-06	0.000591936	YES	down-regulated	-0.0725735	0.0841476	-0.862455	0.388437	0.997998	NO	NA	tRNA (guanine(37)-N1)-methyltransferase
LOC100646848	652.719	720.884	769.403	778.446	676.933	797.025	634.665	568.04	711.889	511.312	620.905	822.011	832.689	727.103	808.511	782.48	805.914	771.243	777.745	777.54	720.434	729.906	727.173	-0.280888	0.0771576	-3.64044	0.000272172	0.00828342	YES	down-regulated	-0.065181	0.0764424	-0.852682	0.393836	0.997998	NO	NA	tyrosine--tRNA ligase, mitochondrial
LOC100646884	944.096	826.307	902.875	906.087	813.226	918.254	751.21	774.842	742.555	662.491	825.128	890.628	990.74	807.176	903.393	909.729	864.68	886.508	861.669	912.082	906.03	828.101	855.81	-0.250383	0.0636957	-3.93092	8.46224e-05	0.00347529	YES	down-regulated	-0.0219885	0.06345	-0.346548	0.728931	0.997998	NO	NA	NF-kappa-B inhibitor-interacting Ras-like protein
LOC100646895	2979.53	3324.62	3315.15	3653.07	3137.31	3417.18	3148.81	2990.27	2945.78	2862.46	2835.85	3217.12	3537.76	3129.11	3454.48	3570.21	3618.73	3393.72	3500.48	3082.39	3240.96	3216.41	3253.25	-0.173542	0.0550789	-3.1508	0.00162825	0.0279065	YES	down-regulated	-0.0443584	0.0550523	-0.80575	0.420387	0.997998	NO	NA	uncharacterized protein KIAA2013 homolog
LOC100646921	68.8128	59.5855	69.2056	66.5965	53.0499	69.6075	30.5244	39.3372	39.896	39.8574	52.3829	53.92	66.9702	33.4382	38.8882	60.08	59.2346	42.4302	70.2402	51.0062	45.7339	34.0428	52.0382	-0.742167	0.212508	-3.49242	0.000478656	0.011738	YES	down-regulated	-0.0757849	0.211895	-0.357654	0.720602	0.997998	NO	NA	brain-specific homeobox protein homolog
LOC100646927	6230.81	6462.95	6244.66	6406.95	6158.72	6470.57	5971.56	5853.2	6064.96	5479.31	5868.11	6639.76	6558.79	6157.61	6322.28	6607.35	6822.1	6520.65	6745.49	6258.54	6202.92	5789.07	6265.29	-0.121158	0.0404841	-2.99272	0.002765	0.0398159	YES	down-regulated	-0.0417248	0.0404995	-1.03026	0.30289	0.997998	NO	NA	cullin-associated NEDD8-dissociated protein 1
LOC100646930	260.155	225.91	270.052	317.672	294.682	289.294	134.67	203.146	304.637	190.134	170.61	182.763	439.026	193.38	236.837	270.182	277.259	185.47	447.693	238.906	371.925	172.698	258.05	-0.650956	0.208477	-3.12244	0.00179359	0.0296305	YES	down-regulated	0.19448	0.206978	0.939614	0.347416	0.997998	NO	NA	uncharacterized protein LOC100646930
LOC100646966	883.02	887.076	935.165	867.467	804.948	938.47	792.907	732.226	871.505	639.854	628.282	960.677	1000.6	833.785	959.103	950.293	985.42	970.105	977.211	934.419	864.159	850.159	875.766	-0.286489	0.0811188	-3.53172	0.00041287	0.0106886	YES	down-regulated	-0.0323761	0.0805572	-0.401902	0.687756	0.997998	NO	NA	serine--tRNA ligase, mitochondrial
LOC100646988	80.3834	107.486	65.9979	112.83	71.9378	64.5314	61.716	45.2016	43.8305	56.581	52.5069	49.3616	74.7015	71.5862	70.3119	51.5457	104.537	50.3889	76.0571	88.2854	128.4	67.9904	72.5531	-0.742858	0.240148	-3.09334	0.00197918	0.031476	YES	down-regulated	0.285457	0.236703	1.20597	0.227827	0.997998	NO	NA	ATP-dependent DNA helicase PIF1
LOC100647012	2265.87	2199.89	2203.86	2080.71	2237.61	2239.59	1787.93	1892.89	2022.06	1858.96	1839.55	2986.13	2632.8	3114	2391.44	2411.84	2574.72	2475.77	2112.96	2581.45	2498.91	2380.29	2308.6	-0.219456	0.0719948	-3.04823	0.00230197	0.0357207	YES	down-regulated	-0.163164	0.0716499	-2.27724	0.0227716	0.685778	NO	NA	probable serine hydrolase
LOC100647050	1020.29	1038.74	1016.45	1053.56	940.963	1013.27	924.61	881.608	1008.82	841.705	883.221	1054.76	1122.8	962.656	1003.05	1097.24	1144.27	1007.37	1069.67	950.434	970.805	985.03	999.606	-0.171544	0.0571875	-2.99967	0.00270271	0.0393621	YES	down-regulated	-0.085364	0.0570874	-1.49532	0.134831	0.997998	NO	NA	sin3 histone deacetylase corepressor complex component SDS3
LOC100647115	4554.32	4919.13	3930.14	4346.43	3928.76	3648.32	3364.44	3450.93	3426.72	3550.43	3758.27	4722	4562.57	4487.49	5321.23	4216.05	4523.96	3814.06	4344.9	5047.71	4658.16	4116.61	4213.3	-0.279648	0.084967	-3.29125	0.000997418	0.019805	YES	down-regulated	-0.0657353	0.0848416	-0.7748	0.438458	0.997998	NO	NA	mRNA-decapping enzyme 1A
LOC100647119	1991.15	2247.64	1785.96	2103.55	1624.82	1885.33	1533.89	1665.6	1369.44	1457.76	1588.67	1824.81	2333.03	1678.32	2082.97	2302.86	2355.8	1973.28	1948	1958.4	1905.34	1719.05	1878.89	-0.370782	0.0964277	-3.84518	0.000120463	0.00443115	YES	down-regulated	-0.120062	0.0961791	-1.24832	0.211913	0.997998	NO	NA	ATP-dependent RNA helicase dbp2
LOC100647187	1152.54	1311.69	1147.76	1161.91	924.478	1347.94	1053	1019.88	990.693	898.825	922.823	1204.92	1317.13	1075.26	1268.22	1305.68	1320.87	1179.76	1300.02	1143.28	1071.71	953.988	1139.65	-0.283458	0.0954557	-2.96952	0.00298262	0.0412724	YES	down-regulated	-0.129661	0.0952585	-1.36115	0.173466	0.997998	NO	NA	kinesin-like protein costa
LOC100647423	2078.94	2278.94	2199.97	2373.29	2025.54	2428.83	2009.34	1951.14	1952.89	1783.96	1897.85	2504.58	2628.68	2514.24	2467.59	2298.14	2609.48	2297.05	2048.57	2498.54	2167.9	2249.12	2239.3	-0.224859	0.0616682	-3.64628	0.000266069	0.00819525	YES	down-regulated	-0.147734	0.061461	-2.4037	0.0162299	0.583856	NO	NA	transmembrane protein 164
LOC100647456	1504.65	1301.4	1215.32	1403.09	1557.51	1377.86	1207.25	1109.43	1208.71	1137.1	1150.58	1619.61	1314.33	1428.59	1402.44	1270.05	1220.91	1488.6	1334.32	1510.36	1533.22	1295.27	1345.03	-0.24942	0.0802232	-3.10908	0.00187672	0.030366	YES	down-regulated	0.052708	0.0800594	0.658362	0.510306	0.997998	NO	NA	WD repeat-containing protein 92
LOC100647462	6534.13	6479.75	7169.05	6055.12	5477.66	7167.13	5111.77	4309.41	6307.23	4023.02	3407.54	7517.6	9033.85	6994.51	6863.87	8228.53	9562.5	5342.89	7175.56	6559.36	6605.5	7435.41	6516.43	-0.522716	0.136416	-3.83179	0.000127217	0.00460485	YES	down-regulated	-0.248191	0.13629	-1.82105	0.0685999	0.943042	NO	NA	cytoglobin-2
LOC100647466	3953.08	4290.27	3976.08	4544.4	3960.96	4418.2	3506.19	2735.82	4184.57	3219.15	2971.84	5403.46	5225.98	5538.82	5028.21	4928.79	6258.75	4580.98	5049.88	4457.11	4821.42	4728.77	4444.67	-0.350184	0.0914848	-3.82778	0.000129305	0.0046384	YES	down-regulated	-0.175062	0.0912204	-1.9191	0.0549711	0.88877	NO	NA	NADH dehydrogenase [ubiquinone] 1 beta subcomplex subunit 8, mitochondrial
LOC100647498	6926.85	9143.46	11478.1	8991	7111.21	8687.48	4720.46	6737.2	8755.43	6427.96	6744.37	6926.93	11010.1	8399.12	9744.68	9415.62	13057.2	8158.57	10440.8	9411.47	7520.34	7214.76	8501.05	-0.473517	0.152788	-3.09917	0.00194063	0.031047	YES	down-regulated	-0.111384	0.152734	-0.72927	0.465836	0.997998	NO	NA	maltase A2
LOC100647578	6737.41	4182.31	4028.09	4381.11	5396.63	4298.19	2527.17	2596.49	3169.88	3733.31	2722.05	3539.4	3461.93	2225.87	3082.12	3508.97	4019.48	3585.08	3582.51	2793.04	3911.26	3335.61	3673.54	-0.694261	0.159449	-4.35414	1.33591e-05	0.000853817	YES	down-regulated	0.0399989	0.159533	0.250725	0.802027	0.997998	NO	NA	probable cytochrome P450 305a1
LOC100647607	8205.18	7374.67	7094.27	7268.94	7349.59	7444.51	5944.57	6520.75	7563.52	6330.28	6928.19	8060.44	7695.86	7651.66	7639.62	7158.07	8056.6	6977.06	7259.84	7360.77	7419.88	7443.16	7306.7	-0.169994	0.0569554	-2.98469	0.00283866	0.0402193	YES	down-regulated	-0.0748512	0.0569711	-1.31384	0.188898	0.997998	NO	NA	RNA-binding protein 1
LOC100647630	1917.71	2047.36	1937.22	1873.49	2158.41	2140.5	1609.23	1487.44	2019.42	1678.03	1593.23	2925.89	2379.85	2621.22	2379.08	2119.49	2366.75	2305.42	2166.16	2244.31	2245.53	2066.06	2103.72	-0.247874	0.0841767	-2.94469	0.00323278	0.0438441	YES	down-regulated	-0.169177	0.083769	-2.01957	0.043428	0.832555	NO	NA	eukaryotic translation initiation factor 4E-1A
LOC100647738	783.102	766.198	795.916	747.305	792.305	886.364	616.823	533.726	774.064	566.583	617.691	1091.63	909.158	749.51	756.95	765.407	1007.8	798.836	888.094	773.967	751.019	727.812	777.284	-0.342621	0.113635	-3.01509	0.00256904	0.0382925	YES	down-regulated	-0.166373	0.113081	-1.47127	0.141217	0.997998	NO	NA	replication protein A 32 kDa subunit
LOC100647741	2229.97	2377.77	2569.41	2460.21	2273.23	2773.26	1649.47	1575.04	2257.08	1683.13	1599.71	3482.85	3291.7	3421.15	2929.94	2669.54	3318.86	2562.28	2903.73	2739.09	2735.12	2570.28	2548.76	-0.499779	0.0959455	-5.20899	1.89873e-07	2.73471e-05	YES	down-regulated	-0.222656	0.0953916	-2.33412	0.0195894	0.633279	NO	NA	uncharacterized protein LOC100647741
LOC100647747	1204.73	1216.04	1145.99	1408.22	769.006	1275.61	921.583	901.868	949.795	701.769	867.892	1062.74	1487.96	950.534	1282.35	1335.69	1516.43	1093.36	1251.37	1130.24	1194.64	1121.29	1126.78	-0.477815	0.128963	-3.70507	0.000211336	0.00679597	YES	down-regulated	-0.085905	0.128499	-0.668525	0.503798	0.997998	NO	NA	uncharacterized protein LOC100647747
LOC100647765	210.276	74.889	237.409	35.376	234.422	79.9134	32.1158	35.3844	46.7371	51.0058	25.4884	138.771	52.0199	57.286	97.9154	45.1352	71.8702	119.011	36.0738	245.027	39.1828	97.4921	93.7637	-1.69297	0.497815	-3.4008	0.000671879	0.0151003	YES	down-regulated	0.416897	0.493715	0.844408	0.398441	0.997998	NO	NA	toll-like receptor 3
LOC100647780	2853.26	3308.28	3053.18	3789.7	2274.73	3612.59	2042.12	2285.53	3132.85	2361.18	2011.53	2784.11	3813.25	2484.34	3203.3	4064.21	4453.61	2866.41	4156.36	2758.14	3427.82	3340.3	3094.4	-0.483881	0.150936	-3.20586	0.00134661	0.024459	YES	down-regulated	0.00535214	0.150757	0.0355018	0.97168	0.998593	NO	NA	alpha-tocopherol transfer protein-like
LOC100647862	417.219	430.209	428.123	399.25	387.47	461.843	334.435	295.885	416.682	339.222	356.751	419.323	393.402	396.277	366.526	439.878	446.132	400.533	442.786	435.33	412.551	402.505	401.015	-0.27998	0.0851845	-3.28674	0.00101353	0.020086	YES	down-regulated	0.0308659	0.0847892	0.364031	0.715835	0.997998	NO	NA	leukocyte receptor cluster member 1 homolog
LOC100647980	981.099	1055.43	1113.7	1033.56	858.474	1101.46	784.199	753.545	1122.81	797.465	871.607	1219.31	1279.02	1158.82	1201.29	1186.88	1327.84	1008.31	1234.69	1178.39	1156.23	1074.61	1068.12	-0.276273	0.0922072	-2.99622	0.0027335	0.0395371	YES	down-regulated	-0.0949428	0.09147	-1.03797	0.299285	0.997998	NO	NA	UPF0545 protein C22orf39 homolog
LOC100647989	1063.36	1006.96	1162.15	965.214	1055.22	1140.9	877.539	847.16	983.575	722.023	838.343	1660.94	1251.23	1400.14	1235.35	1031.32	1244.76	1183.64	1063.03	1219.24	1128.55	1150.42	1101.41	-0.294051	0.100455	-2.92719	0.0034204	0.0454956	YES	down-regulated	-0.19751	0.0997512	-1.98002	0.0477008	0.861443	NO	NA	ubiquitin-like protein 7
LOC100648138	14.2821	9.48758	8.86953	14.0915	12.5373	8.81632	3.29619	5.90558	7.80721	2.22341	1.50329	6.18245	14.3682	15.934	10.0634	12.2595	11.5814	2.01836	9.8508	2.67881	4.35974	15.8895	8.81846	-1.54346	0.516145	-2.99036	0.00278651	0.0399647	YES	down-regulated	-0.584542	0.469526	-1.24496	0.213146	0.997998	NO	NA	homeobox protein Nkx-2.2a
LOC100648166	969.467	967.431	941.665	966.639	956.997	918.811	732.437	874.585	836.638	725.513	798.04	1406.72	1106.81	1000.66	991.873	1048.42	1169.03	822.435	954.036	945.849	919.507	906.589	952.734	-0.266788	0.0838605	-3.18133	0.00146601	0.0258919	YES	down-regulated	-0.297789	0.083408	-3.57027	0.000356619	0.076006	NO	NA	trimeric intracellular cation channel type B
LOC100648305	104515	1022.55	1010.79	302.892	237962	3201.62	71.6466	675.265	340.784	3582.46	2068.98	734332	1048.63	560552	595810	1091.68	7534.3	122930	188.244	630493	275761	53389.7	151722	-5.13121	1.43671	-3.57151	0.000354929	0.00968512	YES	down-regulated	-0.314284	1.43658	-0.218773	0.826827	0.997998	NO	NA	glucosylceramidase
LOC100648344	1275.35	1561.01	1436.87	1442.67	1280.03	1442.1	1152.99	1158.29	1267.59	1197.41	1219.24	1412.02	1595.24	1482.44	1482.99	1396.61	1520.35	1531.02	1609.54	1488.36	1437.59	1434.58	1401.1	-0.243514	0.0582765	-4.17859	2.93318e-05	0.00161262	YES	down-regulated	0.0292378	0.0578328	0.505557	0.613168	0.997998	NO	NA	crossover junction endonuclease EME1
LOC100648372	6935.99	7223.69	6593.72	7752.92	5891.84	7010.62	6395.97	6238.83	4662.52	4830.91	5279.5	6492.66	8111.09	6215.78	7516.69	7791.69	8262.77	7183.15	7290.19	7434.53	6479.97	6353.34	6724.93	-0.3536	0.0984032	-3.59338	0.000326417	0.00917015	YES	down-regulated	-0.0658378	0.098333	-0.669539	0.503151	0.997998	NO	NA	vesicle-fusing ATPase 1
LOC100648420	1076.1	1203.54	1279.49	1282.36	1047.88	1364.86	1049.04	886.811	1317.01	898.794	861.457	1442.65	1523.93	1418.25	1315.36	1405.99	1683.64	1291.96	1377.83	1306.69	1198.65	1188.52	1246.4	-0.299117	0.103586	-2.88761	0.00388183	0.049716	YES	down-regulated	-0.177032	0.103056	-1.71782	0.08583	0.988574	NO	NA	vacuolar protein sorting-associated protein 29
LOC100648500	692.863	1075.34	990.524	1057.46	987.396	1477.09	584.934	732.45	518.348	754.849	458.241	868.075	1140.12	1085.92	1286.2	1014.61	1952.23	1021.41	1268.67	873.439	1006.16	961.845	991.282	-0.816529	0.202686	-4.02855	5.6122e-05	0.00259685	YES	down-regulated	-0.211834	0.201907	-1.04916	0.294103	0.997998	NO	NA	mitochondrial sodium/hydrogen exchanger 9B2
LOC100648644	1363.58	1444.82	1165.21	1259.13	1249.12	1219.67	974.247	1015.57	930.497	1059.35	1171.4	1505.7	1351.14	1673.08	1427	1348.83	1341.84	1324.41	1278.88	1388.8	1556.95	1431.37	1294.57	-0.308195	0.0801493	-3.84527	0.000120422	0.00443115	YES	down-regulated	-0.0552999	0.0795212	-0.695411	0.486797	0.997998	NO	NA	uncharacterized protein LOC100648644
LOC100648668	979.507	1060.5	1151.53	1173.84	1075.88	1180.84	879.387	817.941	1144.66	890.965	933.282	1282.28	1446.16	1192.28	1322.85	1262.89	1442.14	1144.74	1293.92	1229.15	1175.84	1135.29	1146.18	-0.268721	0.079281	-3.38947	0.000700285	0.0156015	YES	down-regulated	-0.12515	0.0785408	-1.59344	0.111061	0.997998	NO	NA	ER membrane protein complex subunit 6
LOC100648673	2293.9	1510.68	706.729	990.032	1865.93	675.566	528.573	953.323	582.432	489.241	301.636	4696.17	2297.82	4118.86	1213.05	1402.05	1663.82	895.784	938.943	1370.92	1797.88	1966.31	1511.8	-1.16554	0.394104	-2.95745	0.00310199	0.0424976	YES	down-regulated	-0.895625	0.393421	-2.27651	0.0228158	0.685778	NO	NA	troponin T
LOC100648689	7416.75	2324.88	835.397	2308.06	1034.94	2374.94	746.619	398.022	647.614	785.266	1075.33	4238.05	3799.88	1303.06	2464.45	928.151	3023	966.829	3104.43	1731.74	2562.88	3273.25	2151.98	-1.83101	0.520822	-3.51561	0.000438748	0.0110694	YES	down-regulated	-0.210524	0.520443	-0.404509	0.685838	0.997998	NO	NA	opsin, blue-sensitive
LOC100648733	163.428	191.1	173.824	186.282	160.921	212.593	130.976	141.554	163.556	109.746	148.394	203.492	234.377	224.4	244.767	196.079	261.491	173.535	209.259	180.835	167.634	150.8	183.138	-0.438901	0.117906	-3.72248	0.000197277	0.00652864	YES	down-regulated	-0.318249	0.114188	-2.78705	0.00531906	0.338247	NO	NA	nuclear receptor 2C2-associated protein
LOC100648754	2131.71	2118.78	2029.28	2172.44	1757.67	2017.76	1863.78	1626.15	1970.26	1518.12	1598.4	2516.57	2323.64	2053.39	2089.07	2302.28	2417.37	2235.72	2192.5	2094.75	2124.81	2155.64	2059.55	-0.251131	0.0765965	-3.27862	0.00104316	0.0203576	YES	down-regulated	-0.0779209	0.0762947	-1.02131	0.307106	0.997998	NO	NA	protein lin-7 homolog C
LOC100648759	13960.9	15027	12190.8	13853.2	14004.1	13178.8	11231.3	11946.8	9640.35	13110.3	10722.2	10569	11001.7	11536.9	11307.9	11257.1	11675.4	14185.1	12195.5	12612.5	11793	13188.2	12281.3	-0.261493	0.0717634	-3.64382	0.000268616	0.00822416	YES	down-regulated	0.172943	0.0718072	2.40844	0.016021	0.583856	NO	NA	nuclear receptor-binding protein
LOC100648768	1917.39	2044.74	2207.88	2231.16	1987.59	2289.69	1702.09	1783.39	1905.71	1709.24	1629.02	2013.81	2284.16	2396.21	2031.71	2450.94	2947.58	2280.57	2203.7	2028.49	2020.77	1985.23	2093.23	-0.300488	0.0847717	-3.54468	0.000393095	0.0103606	YES	down-regulated	-0.136142	0.084551	-1.61017	0.10736	0.997998	NO	NA	sodium-independent sulfate anion transporter
LOC100648800	1382.3	1318.04	1274.8	1434.36	1424.05	1472.28	1215.98	1108.61	1049.76	1222.15	947.758	1472.72	1383.08	1188.56	1191.38	1572.25	1499.61	1359.19	1644.12	1272.92	1332.1	1201.48	1316.71	-0.321785	0.0980053	-3.28334	0.00102584	0.0202	YES	down-regulated	-0.0207597	0.0978227	-0.212218	0.831937	0.997998	NO	NA	GDP-fucose protein O-fucosyltransferase 2
LOC100648829	10550.1	10180.1	9563.92	10386.2	9760.18	9254.39	8486.77	9052.36	8440.87	8720.29	9138.59	10523.4	11107.3	12381.7	11639.5	9522.55	10369.7	10440.6	9436.61	10816.8	10130.8	10355.3	10011.7	-0.186019	0.0621914	-2.99107	0.00277997	0.039927	YES	down-regulated	-0.0897279	0.0621492	-1.44375	0.148809	0.997998	NO	NA	ras-related protein Rab6
LOC100648961	4739.57	4994.93	4785.71	4124.51	6967.63	5018.92	2734.99	3671.03	3275.74	3204.26	3581.24	8154.37	5943.58	13312.9	8654.86	4715.99	6509.53	7192.78	4971.68	6842.61	6551.45	6387.37	5742.53	-0.60662	0.202171	-3.00053	0.00269515	0.0393341	YES	down-regulated	-0.324558	0.201971	-1.60696	0.108064	0.997998	NO	NA	uncharacterized protein LOC100648961
LOC100648980	2123.28	2337.87	2063.71	2031.75	1871.14	1734.43	1195.82	1082.43	1117.72	1645.16	710.162	2423.98	2992.21	3202.95	2829.57	2976.39	3119.59	1843.95	2258.87	2247.93	2260.91	1906.63	2089.84	-0.840023	0.145257	-5.783	7.33792e-09	1.97467e-06	YES	down-regulated	-0.450056	0.144515	-3.11425	0.00184414	0.213434	NO	NA	insulin-like growth factor I, juvenile form
LOC100649045	2401.69	2544.9	2586.63	2460.53	2397.88	2577.21	2178.41	2005.93	2438.38	1938.57	2231.41	3096.56	2932.79	3132.92	2813.36	2753.89	2897.22	2687.15	2689.49	2943.42	2913.44	2498.19	2596.36	-0.218361	0.0615396	-3.5483	0.000387721	0.0103251	YES	down-regulated	-0.0887846	0.0611707	-1.45142	0.146662	0.997998	NO	NA	enoyl-[acyl-carrier-protein] reductase, mitochondrial
LOC100649083	1275.69	1302.54	1439.24	1248.95	1280.65	1360.93	1041.66	1112.22	1169.6	1039.4	1042.72	1391.35	1390.36	1346.61	1211.24	1478.02	1437.78	1279.97	1406.99	1231.18	1223.37	1214.89	1269.33	-0.293304	0.0621677	-4.71795	2.38237e-06	0.000217519	YES	down-regulated	-0.107141	0.0618882	-1.73121	0.0834151	0.987905	NO	NA	glycosaminoglycan xylosylkinase
LOC100649188	2957.59	4410.24	4889.03	3434.05	4737.82	4365.4	1298.6	2622.15	2758.12	2022.23	3186.34	3891.57	3826.63	5774.9	3258.68	2716.88	5435.58	3410.28	3740.25	3249.46	2593.61	4058.91	3574.47	-0.794035	0.223445	-3.55361	0.000379979	0.0102254	YES	down-regulated	-0.286535	0.223342	-1.28294	0.199512	0.997998	NO	NA	collagen alpha-1(IV) chain
LOC100649198	614.821	674.529	537.548	618.835	597.806	543.039	500.567	514.285	411.665	474.054	495.664	511.567	499.867	506.245	538.219	579.193	510.78	601.816	513.216	537.906	594.604	517.303	540.615	-0.315788	0.0813729	-3.88076	0.000104132	0.00406432	YES	down-regulated	0.0703622	0.0817046	0.861178	0.38914	0.997998	NO	NA	uncharacterized protein LOC100649198
LOC100649276	2742.96	3065.02	3230.38	3012.6	2798.38	3834.02	2273.21	2196.79	2945.42	2365.96	2813.43	4146.88	4457.65	3720.83	3890.66	3367.07	4535.2	2993.43	3669.73	3309.55	3372.91	3085.75	3264.9	-0.318295	0.106869	-2.97835	0.00289801	0.0406168	YES	down-regulated	-0.281273	0.106618	-2.63815	0.00833601	0.420348	NO	NA	activator of 90 kDa heat shock protein ATPase homolog 1
LOC100649379	2001.69	1985.28	1720.03	2111.25	1797.34	1947.84	1696.3	1603.52	1633.62	1540.21	1784.13	2278.72	2170.83	1977.15	2227.54	1996.2	2115.58	2000.85	1960.84	2100.69	2042.23	1808.27	1931.82	-0.230128	0.0625124	-3.68132	0.000232033	0.00734604	YES	down-regulated	-0.096463	0.0622275	-1.55017	0.121102	0.997998	NO	NA	triokinase/FMN cyclase
LOC100649382	4105.45	4049.7	3943.02	4251.01	3342.25	4641.98	2358.99	2945.88	3029.3	2506.37	2443.99	3535.7	6240.1	4113.68	4097.02	4378.43	6760.39	3364.65	5224.12	4880.55	4962.84	3562.53	4033.54	-0.707923	0.131099	-5.39991	6.66728e-08	1.28597e-05	YES	down-regulated	-0.0651207	0.130814	-0.497813	0.618616	0.997998	NO	NA	alpha-N-acetylglucosaminidase
LOC100649490	15011.2	17610.5	19404.2	16771.4	15542.8	18581.2	12880.3	11860.9	16183.8	11865.6	8086.72	12292.6	19826.3	14100.9	17346.2	25401.4	22799.4	14856.9	20543.8	12883.2	19014.8	14283	16234	-0.58459	0.16946	-3.44973	0.000561155	0.0131365	YES	down-regulated	-0.108495	0.169433	-0.640341	0.521951	0.997998	NO	NA	uncharacterized protein LOC100649490
LOC100649554	55.7728	43.2288	33.7992	1.86429	34.355	24.1897	0	6.88201	3.8936	9.97402	0	24.6605	12.8053	35.0219	35.1439	28.3952	29.2285	19.1806	10.4988	71.0436	5.44393	20.4157	22.9908	-2.94104	0.786689	-3.7385	0.00018512	0.00618641	YES	down-regulated	-0.130281	0.730157	-0.178428	0.858387	0.997998	NO	NA	histone-lysine N-methyltransferase SETMAR
LOC100649672	13.212	6.72028	8.85308	6.20472	1.56315	9.53186	3.29341	2.94861	2.92143	1.10992	1.49961	9.25277	21.1151	4.77364	17.5761	13.5385	20.8973	3.02028	15.7404	13.3865	8.70703	6.8013	8.75759	-1.88069	0.617562	-3.04535	0.00232408	0.0359547	YES	down-regulated	-0.527451	0.47759	-1.1044	0.269419	0.997998	NO	NA	uncharacterized protein LOC100649672
LOC100649721	2172.26	2588.66	2505.65	2477.24	1898.39	2642.53	1916.3	2058.1	1980.85	1974.62	1832.93	2408.39	2760.63	2342.4	2848.17	2654.44	2913.66	2425.51	2668.91	2423.04	2321.44	2226.04	2365.46	-0.310801	0.0806384	-3.85425	0.000116085	0.00438011	YES	down-regulated	-0.114913	0.080405	-1.42917	0.152955	0.997998	NO	NA	monoacylglycerol lipase ABHD12
LOC100649773	908.79	985.185	941.564	1018.74	975.032	1047.61	904.348	849.282	1033.97	800.459	797.521	1043.75	1092.94	1039.18	1034.34	1067.32	1128.83	1022.89	1077.06	1123.64	1062.36	909.261	993.822	-0.186612	0.0617435	-3.02237	0.00250802	0.0379394	YES	down-regulated	-0.0135434	0.0612697	-0.221046	0.825056	0.997998	NO	NA	Down syndrome critical region protein 3 homolog
LOC100650096	3688.87	3738.52	3971.18	3981.96	3216.66	3956.11	3235.27	3013.19	3748.62	2753.71	3037.2	3733.64	4429.17	3484.28	3753.86	4203.39	4341.78	3755.49	3961.08	3754.63	3768.21	3526.26	3684.23	-0.280473	0.0770281	-3.64117	0.0002714	0.00828342	YES	down-regulated	-0.0624892	0.0769283	-0.812305	0.416616	0.997998	NO	NA	protein preli-like
LOC100650111	922869	8824.85	10238.4	2987.68	1.15492e+06	23925.1	504.891	8445.37	1924.79	18789.5	6783.33	1.87707e+06	6227.3	6.90488e+06	1.19306e+06	8463.3	39420.8	544745	2466.81	1.65216e+06	2.9157e+06	816706	823687	-5.46227	1.70047	-3.21221	0.00131716	0.0240126	YES	down-regulated	-0.512085	1.70046	-0.301146	0.763303	0.997998	NO	NA	uncharacterized protein LOC100650111
LOC100650119	1413.35	1848.01	2266.56	1654.43	1221.75	1860.59	933.663	1161.35	1118.33	1120.8	1128.44	3446.71	3084.32	4180.08	3780.85	2094.65	3475.1	2174.02	1657.92	2797.18	1696.21	2327.12	2110.97	-0.639728	0.180578	-3.54267	0.000396096	0.0104125	YES	down-regulated	-0.658337	0.179804	-3.66142	0.000250823	0.0653958	NO	NA	protein cueball
LOC100650131	14.2062	26.8909	34.6031	47.8233	17.1834	17.5931	2.47163	8.84762	5.84088	7.75896	22.4812	171.103	36.1675	60.4803	47.6963	36.1253	67.6601	34.309	32.1455	66.9892	42.4551	21.5446	37.3808	-1.54359	0.53454	-2.8877	0.00388075	0.049716	YES	down-regulated	-0.806533	0.491678	-1.64037	0.100928	0.997998	NO	NA	uncharacterized protein LOC100650131
LOC100650220	3018.67	4128.12	3766.9	3480.68	2144.51	3527.52	2241.34	1714.86	2715.74	2486.35	2098.08	3544.45	5716.57	3953.56	5307.28	3989.69	5916.91	1897.66	3487.29	2652.7	4333.9	2727.53	3402.29	-0.630208	0.192462	-3.27445	0.00105868	0.0205649	YES	down-regulated	-0.596513	0.192243	-3.10291	0.0019163	0.213434	NO	NA	multiple inositol polyphosphate phosphatase 1
LOC100650266	2630.6	2970.94	2976.01	2866.3	2572.33	2856.57	2403.19	2466.77	2679.58	2246.25	2583.66	2733.41	3013.8	2538.82	2824.43	2973.67	3261.55	2838.73	2960.16	2918.32	2749.41	2713.4	2762.63	-0.202166	0.0625085	-3.23422	0.00121977	0.022845	YES	down-regulated	-0.0131693	0.0624433	-0.210901	0.832965	0.997998	NO	NA	actin-related protein 2
LOC100650283	1182.87	1253.5	1250.71	1372.94	1164.88	1244.36	1168.71	1035.78	983.67	1107.06	1174.48	1354.21	1330	1234.56	1339.63	1359.12	1301.88	1256.95	1370.46	1281.79	1178.53	1245.48	1235.98	-0.188683	0.0598354	-3.15337	0.00161396	0.0279065	YES	down-regulated	-0.0620319	0.0595956	-1.04088	0.297931	0.997998	NO	NA	protein abrupt
LOC100650284	168.543	148.767	157.389	139.16	89.6969	127.38	105.307	68.0247	97.2711	84.2292	53.8667	79.7403	134.416	124.771	92.7945	172.484	143.155	152.456	102.631	146.949	126.931	115.529	119.613	-0.77806	0.218836	-3.55545	0.000377336	0.0101811	YES	down-regulated	0.0619965	0.215863	0.287203	0.773957	0.997998	NO	NA	CAPA peptides
LOC100650341	8398.74	9099.37	10636.5	10341.8	8751.27	10260.8	6675.38	7190.72	10638.6	7892.53	5289.44	7893.09	11102.1	9119.11	10311.8	11841.7	10939.8	9057.71	10703	8505.84	9059.13	10489.2	9281.71	-0.410119	0.130387	-3.1454	0.00165861	0.0282211	YES	down-regulated	-0.0282756	0.130343	-0.216933	0.828261	0.997998	NO	NA	probable cation-transporting ATPase 13A3
LOC100650349	1678.23	1331.24	883.708	1202.39	1019.48	994.318	755.535	990.567	838.559	965.079	991.492	868.369	1299.84	1234.55	1305.73	1170.93	1369.63	1052.32	1043.9	1129.24	1187.23	945.157	1102.61	-0.422577	0.144713	-2.9201	0.00349922	0.0460528	YES	down-regulated	-0.131111	0.144568	-0.906916	0.364451	0.997998	NO	NA	immunoglobulin superfamily DCC subclass member 4
LOC100650358	1806.81	2041.46	1752.74	1910.15	1775.62	1919.84	1581.23	1736.24	1482.64	1370.14	1420.01	1895.71	2029.26	1945.79	2079.99	1946.24	2185.99	1871.74	1967.85	2119.84	1859.05	1767.99	1839.38	-0.324149	0.0606303	-5.34632	8.97595e-08	1.50472e-05	YES	down-regulated	-0.047638	0.0602181	-0.791091	0.428891	0.997998	NO	NA	1-acyl-sn-glycerol-3-phosphate acyltransferase alpha
LOC100650361	352.413	363.905	350.877	349.468	310.971	335.04	214.95	218.212	231.728	218.422	233.875	464.085	480.94	443.985	480.777	392.07	458.755	374.219	426.346	405.753	408.168	348.043	357.409	-0.644221	0.079758	-8.07719	6.62736e-16	1.35543e-12	YES	down-regulated	-0.185636	0.0735119	-2.52525	0.0115617	0.491031	NO	NA	uncharacterized protein LOC100650361
LOC100650363	755.194	774.567	741.539	730.236	664.417	752.171	704.042	653.096	711.941	612.003	509.087	636.823	770.804	633.03	730.718	725.084	744.213	641.76	801.509	698.149	845.994	644.161	703.661	-0.244235	0.0841677	-2.90177	0.00371061	0.0479099	YES	down-regulated	0.0723408	0.084092	0.860257	0.389647	0.997998	NO	NA	conserved oligomeric Golgi complex subunit 8
LOC100650366	3911.84	6164.59	5570.94	5301.42	4114.41	5611.2	3843.1	3848.34	4331.38	3351.4	3854.08	5985.85	7640.89	5491.64	6228.65	6802.43	8540.31	4770.34	7339.05	6253.37	5869.51	5095.09	5450.9	-0.464643	0.130043	-3.57301	0.000352902	0.00968512	YES	down-regulated	-0.166531	0.129844	-1.28254	0.199652	0.997998	NO	NA	xanthine dehydrogenase
LOC100650372	841.983	401.09	699.441	113.404	807.15	140.807	135.74	98.2552	55.5253	177.544	108.037	634.085	287.576	696.698	833.756	553.328	639.097	549.084	200.609	1147.31	167.558	287.785	435.267	-1.96898	0.504089	-3.90601	9.38311e-05	0.00376395	YES	down-regulated	-0.464485	0.501079	-0.926971	0.353942	0.997998	NO	NA	endothelin-converting enzyme 1
LOC100650375	1786.99	1815.66	1726.44	1933.65	1787.24	1874.07	1791.39	1655.7	1582.34	1412.1	1406.35	2152.75	2270.7	2359.22	2181.75	2094.36	2239.78	1932.67	2025.48	1988.51	2030.07	1692.26	1897.25	-0.233995	0.0607083	-3.85442	0.000116005	0.00438011	YES	down-regulated	-0.173556	0.0602107	-2.88248	0.00394564	0.294104	NO	NA	integrator complex subunit 2
LOC100650382	1024.46	1034.87	926.807	996.686	1025.69	957.224	900.071	868.627	795.985	850.131	832.935	1102.98	1013.64	934.91	1109.09	1007.41	979.698	958.093	981.161	1064.04	1020.06	890.415	967.045	-0.22412	0.0595018	-3.7666	0.000165484	0.0056624	YES	down-regulated	-0.0592397	0.0592755	-0.999396	0.317603	0.997998	NO	NA	intraflagellar transport protein 57 homolog
LOC100650384	1577.8	1702.52	1729.48	1712.93	1465.48	1631.6	1371.6	1335.74	1479.58	1423.49	1455.34	1993.86	1877.22	1649.71	1698.32	1910.63	1834.77	1803.44	1651.66	1828.66	1687.12	1533.15	1652.46	-0.21432	0.0636438	-3.36749	0.000758563	0.0162955	YES	down-regulated	-0.10638	0.0632921	-1.68078	0.0928056	0.997998	NO	NA	glutathione synthetase
LOC100650414	690.039	655.685	666.37	697.391	620.544	630.545	546.69	467.83	625.162	534.527	562.329	707.808	781.979	617.369	623.928	682.704	728.029	710.899	701.738	645.212	678.037	609.829	644.757	-0.277935	0.0797837	-3.48361	0.0004947	0.0120162	YES	down-regulated	-0.0420683	0.079193	-0.531212	0.595272	0.997998	NO	NA	cell division cycle 7-related protein kinase
LOC100650436	195884	51240.2	17486.5	1974.99	121943	23629.8	498.433	735.878	1453.53	5838.75	6999.52	1.01312e+06	49668.9	833938	184972	105296	102659	62979.8	19705.7	366381	71494.2	210215	156733	-4.06402	0.914536	-4.44381	8.83813e-06	0.000623301	YES	down-regulated	-1.28626	0.914442	-1.4066	0.159545	0.997998	NO	NA	vitellogenin
LOC100650477	2199.74	2299.68	2463.26	2294.63	1973.21	3118.2	2008.32	1713.94	2259.56	1542.63	1712.18	3140.02	3220.8	3120.4	2785.63	2496.2	3280.63	2433.83	2693.88	2395.8	2824.78	2311.63	2467.68	-0.390723	0.118411	-3.29971	0.000967841	0.0192927	YES	down-regulated	-0.233888	0.118082	-1.98072	0.0476222	0.861443	NO	NA	calcyclin-binding protein
LOC100650486	5964.73	5853.33	6103.38	5737.42	5737.48	5482.61	4148.82	5030.72	4937.78	4902.32	5245.66	7053.49	6891.01	6640.98	6391.24	6251.7	6906.06	5696.56	6043.27	6282.41	5835.2	5853.23	5863.15	-0.265216	0.055618	-4.76852	1.85582e-06	0.000177361	YES	down-regulated	-0.16733	0.055471	-3.01653	0.00255685	0.246539	NO	NA	lysosomal alpha-glucosidase
LOC100650517	3326.75	3440.77	2945.08	3014.48	2565.54	2958.48	2397.06	2840.48	1865.52	2524.59	2099.34	2753.99	3740.33	3160.5	3690.45	3312.64	3488.52	2773.41	3140.14	3489.74	3310.81	2869.8	2986.75	-0.406408	0.104947	-3.8725	0.000107723	0.00415689	YES	down-regulated	-0.0770357	0.104742	-0.735478	0.462048	0.997998	NO	NA	nitric oxide synthase, salivary gland
LOC100650542	1720.45	1675.73	1591.83	1569.95	1821.1	1670.54	1352.12	1295.74	1529.36	1318.06	1409.26	1990.24	1812.85	1669.84	1801.32	1598.31	1845.74	1664.93	1678.17	1678.22	1701.3	1641.44	1638.02	-0.26734	0.0592626	-4.51111	6.44888e-06	0.000492136	YES	down-regulated	-0.100955	0.0590842	-1.70867	0.0875118	0.995914	NO	NA	metaxin-1
LOC100650563	2401.07	2499.12	2417.76	2520.25	2255	2371.49	2037.55	1942.72	2058.04	1976.94	2005.69	2682.42	2764.56	2702.83	2527.43	2591.58	2711.99	2494.38	2499.45	2670.13	2622.45	2319.67	2412.39	-0.278588	0.0399086	-6.98066	2.93805e-12	3.07925e-09	YES	down-regulated	-0.0698875	0.03943	-1.77244	0.0763208	0.960598	NO	NA	protein arginine N-methyltransferase 5
LOC100650610	526.332	628.208	518.234	665.466	549.683	527.027	482.932	487.609	409.793	427.772	501.873	678.154	590.559	609.657	617.509	636.891	610.461	587.472	688.277	550.858	581.374	551.181	564.878	-0.313396	0.0883184	-3.54847	0.000387473	0.0103251	YES	down-regulated	-0.0601481	0.087309	-0.688911	0.490879	0.997998	NO	NA	phosphatidylinositol N-acetylglucosaminyltransferase subunit C
LOC100650655	1769.1	1784.44	1884.88	1821.72	1655.61	1828.69	1549.19	1365.06	1721.79	1497.35	1541.78	1937.06	2127.76	1899.69	1917.08	1739.61	2156.93	1717.89	1864.35	1951.18	1902.29	1805.49	1792.68	-0.23479	0.0654805	-3.58565	0.000336244	0.00936902	YES	down-regulated	-0.0771267	0.065191	-1.18309	0.236774	0.997998	NO	NA	mitochondrial chaperone BCS1
LOC100650683	1704.67	1766.72	1792.73	1731.22	1800.83	1795.92	1557.63	1559.3	1538.92	1582.72	1586.59	1844.48	1913.2	1909.86	1926.04	1822.3	1953.34	1723.77	1936.41	1745.63	1763.35	1805.41	1761.87	-0.175774	0.0376542	-4.66813	3.03959e-06	0.000265665	YES	down-regulated	-0.0722869	0.0373656	-1.93458	0.0530414	0.875268	NO	NA	nuclear fragile X mental retardation-interacting protein 1
LOC100650715	1002.21	1201.87	1303.78	1125.37	991.068	1397.5	642.967	768.555	909.537	841.765	841.298	983.884	1245.1	1091.5	1177.58	1137.1	1441.96	970.972	1121.43	1033.3	1237.41	1034.85	1068.23	-0.584685	0.112644	-5.19057	2.09654e-07	2.97766e-05	YES	down-regulated	-0.0974981	0.112161	-0.869266	0.384702	0.997998	NO	NA	cathepsin O
LOC100650717	3160.14	3491.51	3219.57	3180.28	3311.9	3372.16	3072.25	3046.75	2869.95	2909.78	3077.87	3507.01	3363.87	3317.89	3233.43	3360.12	3487.03	3233.61	3391.14	3278.25	3324.89	3109.89	3241.79	-0.131946	0.0373915	-3.52877	0.000417498	0.010754	YES	down-regulated	-0.0502196	0.0374074	-1.3425	0.179433	0.997998	NO	NA	protein SMG7-like
LOC100650725	844.936	859.779	730.826	869.504	714.824	745.091	593.172	722.189	537.705	593.639	702.209	762.112	934.376	696.713	895.27	872.874	998.747	847.35	862.77	926.742	822.571	765.937	786.334	-0.36203	0.0978436	-3.70009	0.000215527	0.00688744	YES	down-regulated	-0.00393195	0.0970457	-0.0405165	0.967681	0.998307	NO	NA	regulator of telomere elongation helicase 1 homolog
LOC100650788	1018.36	1121.57	1089.63	1121.86	915.619	1071.79	988.401	952.507	929.78	891.342	914.42	1080.73	1042.39	929.392	1033.07	1020.93	1058.6	1077.41	1077.73	1075.49	994.886	1030.6	1019.84	-0.18169	0.0559063	-3.24991	0.00115443	0.0219837	YES	down-regulated	0.0338085	0.055994	0.603789	0.545984	0.997998	NO	NA	RNA-binding protein 7
LOC100650801	1373.3	1579.42	1682.78	1654.06	1214.27	1728.02	1411.49	1192.27	1394.3	1257.37	1163.44	1639.01	1905.82	1632.67	1731.08	1786.76	1925.4	1542.16	1660.73	1632.24	1585.83	1431.8	1551.1	-0.284088	0.0864907	-3.28461	0.00102125	0.0201607	YES	down-regulated	-0.151935	0.0861279	-1.76406	0.0777212	0.966281	NO	NA	protein sarah
LOC100650803	1047.72	1130.15	1085.77	1221.02	1038.2	1182.86	997.722	922.861	950.736	1001.14	1011.12	1167.64	1250.27	1035.32	1153.33	1262.03	1300.69	1061.16	1212.56	1056.75	1090.52	1077.58	1102.6	-0.206036	0.0653548	-3.15258	0.00161835	0.0279065	YES	down-regulated	-0.114033	0.0651463	-1.75042	0.080046	0.968905	NO	NA	uncharacterized protein LOC100650803
LOC100650809	3826.59	3980.07	4453.14	3782.97	4016.46	4265.93	3520.75	3170.41	3948.34	3501.15	3246.4	4731.88	4356.77	4376.74	4065.52	4208.11	4913.28	4450.51	4097.93	4282.42	4258.94	4260.89	4077.96	-0.209571	0.0643959	-3.25441	0.00113628	0.0218004	YES	down-regulated	-0.0674661	0.0642624	-1.04985	0.293785	0.997998	NO	NA	clathrin light chain
LOC100650828	1819.63	2177.13	1872.97	2254.87	1850.6	2202.35	1854.17	1802.94	1401.81	1733.35	1782.69	2090.55	2282.66	2098	2359.42	2177.75	2183.43	1914.11	2266.95	2343.92	1992.15	1835.41	2013.49	-0.259297	0.086255	-3.00617	0.00264564	0.0389832	YES	down-regulated	-0.0703782	0.0860623	-0.817758	0.413495	0.997998	NO	NA	alanine--tRNA ligase, mitochondrial
LOC100650843	5547.77	5821.64	5478.39	5352.07	5377.41	5631.78	4842.14	4909.12	4613.42	4688.72	4681.7	5916.67	5881.72	6348.41	6192.76	5091.12	6000.87	5761.89	5277.61	6034.38	5974.16	5388.51	5491.47	-0.222071	0.0543788	-4.08378	4.43088e-05	0.0021889	YES	down-regulated	-0.0530461	0.0542913	-0.977065	0.328537	0.997998	NO	NA	dosage compensation regulator
LOC100650850	6784.1	7766.44	7096.65	7372.24	7159.71	8109.65	5778.24	6388.49	5243.79	5539.48	5876.12	7960.89	8246.37	9109.47	8342.64	7520.95	8484.98	7247.71	8050.48	8178.02	7931.72	7037.03	7328.42	-0.373401	0.0627083	-5.95456	2.60768e-09	8.33317e-07	YES	down-regulated	-0.0907546	0.0625637	-1.45059	0.146893	0.997998	NO	NA	tudor domain-containing protein 7
LOC100650935	1383	1359.83	1342.51	1448.04	1460.74	1359.59	1235.06	1335.38	1146.45	1218.22	1285.74	1537.98	1448.87	1640.08	1452.72	1494.08	1543.91	1369.47	1554.53	1547.54	1347.08	1314.43	1401.15	-0.173749	0.0557278	-3.11781	0.00182197	0.0298916	YES	down-regulated	-0.0760935	0.0554511	-1.37226	0.169982	0.997998	NO	NA	pseudouridylate synthase 7 homolog
LOC100650936	1190.53	1019.57	1243.03	928.184	993.958	762.79	689.775	617.332	902.379	765.927	798.708	1369.08	1422.72	1232.6	860.089	1121.3	1100.53	1002.19	1268.96	1159.39	1175.84	1000.98	1028.45	-0.437181	0.144855	-3.01805	0.00254405	0.038258	YES	down-regulated	-0.0793625	0.144176	-0.550454	0.582008	0.997998	NO	NA	protein roadkill
LOC100651009	1101.02	1258.45	1072.01	1276.58	1103.7	1182.7	909.627	1063.37	1004.03	902.819	1189.29	1185.96	1196.2	1266.48	1280.55	1246.59	1172.06	1101.95	1183.68	1169.7	1111.13	1150.41	1142.2	-0.224066	0.0672876	-3.32997	0.000868551	0.017835	YES	down-regulated	-0.0804837	0.0671207	-1.19909	0.230494	0.997998	NO	NA	ELMO domain-containing protein 2
LOC100651087	714.938	904.25	927.779	929.613	846.415	1018.9	793.703	781.207	748.894	678.65	734.984	1053	1049.9	932.007	935.028	933.657	1036.07	873.24	939.941	808.657	853.406	787.904	876.461	-0.260697	0.08296	-3.14244	0.00167546	0.0284134	YES	down-regulated	-0.206933	0.0826357	-2.50416	0.0122742	0.514087	NO	NA	lysM and putative peptidoglycan-binding domain-containing protein 1
LOC100651197	1680.06	1893.38	1711.75	1837.77	1283.03	1807.93	1354.67	1240.43	1306.67	1333.88	1275.89	1449.36	2046.05	1499	1732.34	2273.59	2148.52	1578.46	1934.89	1590.73	1544.47	1414.79	1633.53	-0.418322	0.119125	-3.51163	0.000445361	0.0111624	YES	down-regulated	-0.169779	0.118884	-1.42811	0.153261	0.997998	NO	NA	alcohol dehydrogenase [NADP(+)]
LOC100651216	460.014	445.533	390.308	468.683	403.15	454.533	392.86	355.829	375.819	368.087	397.272	444.028	442.469	399.435	436.836	453.354	447.87	409.545	423.732	436.582	458.245	401.338	421.16	-0.224581	0.0661741	-3.39379	0.000689335	0.0154248	YES	down-regulated	-0.0360136	0.0660111	-0.545569	0.585362	0.997998	NO	NA	replication factor C subunit 4
LOC100651235	2267.33	4275.94	4403.79	5171.62	4891.09	3097.48	2255.72	3316.15	1973.88	3007.02	1835.88	1996.91	3001.77	1902.54	4183.96	2943.92	3911.78	1904.1	4603.58	4924.79	3611.69	4887.33	3380.38	-0.774666	0.251985	-3.07426	0.00211026	0.0333018	YES	down-regulated	0.50882	0.251937	2.01963	0.0434219	0.832555	NO	NA	G-protein coupled receptor Mth2
LOC100651398	391.548	435.874	410.332	491.351	494.211	495.036	372.146	392.064	382.757	374.886	335.841	471.873	544.778	454.801	573.774	520.125	637.812	377.135	550.126	509.918	419.958	368.228	454.753	-0.334037	0.101878	-3.27879	0.00104253	0.0203576	YES	down-regulated	-0.218116	0.100755	-2.16482	0.0304017	0.742245	NO	NA	leucine-rich repeat-containing protein 28
LOC100651462	7457.33	6191.51	5265.43	6482.19	4837.57	6042.7	4968.78	5842.55	4302.44	4415.93	4498.02	5204.93	6551.26	4869.22	7102.98	6675.02	7055.02	5387.89	5966.87	5701.54	5844.14	6284.17	5770.34	-0.361408	0.118039	-3.06178	0.00220026	0.0344562	YES	down-regulated	-0.0641537	0.117994	-0.543705	0.586644	0.997998	NO	NA	guanine nucleotide-binding protein subunit gamma-e
LOC100651508	12282.8	12065.4	10310.1	12011.8	9327.16	9113.34	8453.69	9576.56	5197.93	8946.17	7360.67	10648.5	13447.8	10970.3	14305.5	13107.6	13037.3	11506.8	9371.88	11355.6	8492.48	12165.4	10593.4	-0.449379	0.146095	-3.07594	0.00209839	0.0331656	YES	down-regulated	-0.262696	0.146045	-1.79874	0.0720601	0.948685	NO	NA	uncharacterized protein LOC100651508
LOC100651510	1777.84	1697.9	1681.29	1792.16	1666.79	1663.79	1302.87	1381.69	1598.22	1292.3	1526.97	2247.25	2236.77	1966.39	1840.57	1966.2	1998.38	1655.11	1960.61	1812.98	1780.31	1675.01	1750.97	-0.287054	0.0688286	-4.17056	3.03853e-05	0.00165759	YES	down-regulated	-0.187643	0.0683228	-2.74642	0.00602492	0.361115	NO	NA	GTP-binding protein 128up
LOC100651516	1556.75	1693.85	1730.5	1674.15	1652.37	1618.95	1270.67	1338	1717.62	1355.86	1484.56	1953.34	1877.42	1874.02	1776.36	1770.55	1853.45	1786.06	1862.19	1889.23	1777.17	1692.08	1691.14	-0.222495	0.0643472	-3.45773	0.000544752	0.0129282	YES	down-regulated	-0.0254956	0.0639196	-0.398871	0.689989	0.997998	NO	NA	neuferricin
LOC100651550	4828.68	4427.65	4438.85	4171.29	3337.74	4495.39	1980.38	2102.75	3140.42	2478.74	1725.43	3947.72	7771.81	3723.85	5691.72	7192.16	6877.05	2097.86	5501.96	4093.78	4499.21	3131.84	4166.19	-1.04075	0.194449	-5.35228	8.68551e-08	1.48761e-05	YES	down-regulated	-0.517112	0.194186	-2.66298	0.0077453	0.410029	NO	NA	prominin-1-A
LOC100651623	2920.71	3412.09	3487.64	3031.89	3082.08	3198.57	2301.56	2238.06	3575.44	2510.12	2164.9	2949.03	2971.33	3171.11	2701.82	3478.55	3208.93	2734.03	3013.99	2249.95	3062.12	2897.93	2925.54	-0.343376	0.117407	-2.92467	0.00344822	0.0456165	YES	down-regulated	-0.119926	0.117425	-1.0213	0.307112	0.997998	NO	NA	tumor necrosis factor receptor superfamily member wengen
LOC100651646	4046.46	3807.31	3336.83	4184.2	3877.15	3399.43	3213.82	3197.53	2921.51	3190.54	3484.84	4472.44	3605.71	4693.89	4067.48	4141.21	3855.7	4253.66	3707.62	3828.96	3825.42	4002.11	3777.9	-0.226886	0.0760192	-2.98458	0.00283966	0.0402193	YES	down-regulated	-0.0895828	0.0758959	-1.18034	0.237866	0.997998	NO	NA	presenilins-associated rhomboid-like protein, mitochondrial
LOC100651683	875517	4716.21	23334.2	7020.72	1.65907e+06	25507.2	1934.94	12648.5	2594.08	22869.6	15168.5	2.37008e+06	2941.37	2.59577e+06	1.23045e+06	2622.39	27413.8	1.28284e+06	1392.47	1.71109e+06	1.04117e+06	613124	614967	-4.84567	1.22658	-3.95054	7.79737e-05	0.00325453	YES	down-regulated	-0.188158	1.22657	-0.153402	0.878082	0.997998	NO	NA	uncharacterized protein LOC100651683
LOC100651713	84.3927	110.386	68.4096	97.9982	45.3388	81.3898	57.6199	17.6896	51.6152	27.7292	31.4961	72.4866	144.067	100.234	168.232	174.666	107.013	97.7878	87.872	95.0133	95.7665	40.8014	84.4548	-1.1807	0.314638	-3.75257	0.000175031	0.0059464	YES	down-regulated	-0.537359	0.301899	-1.77993	0.0750877	0.956325	NO	NA	venom acid phosphatase Acph-1
LOC100651719	8406.56	8560.09	9128.93	7735.77	9427.55	8517.53	7572.02	7662.47	8369.02	7278.12	7176.86	9176.04	8503.27	9981.35	8314.8	8420.25	8819.15	8914.32	8561.33	8678.66	8725.72	8504.38	8474.28	-0.176237	0.0591147	-2.98128	0.00287046	0.0404874	YES	down-regulated	-0.0343743	0.0590995	-0.581634	0.560813	0.997998	NO	NA	puromycin-sensitive aminopeptidase
LOC100651744	2301.48	2429.7	2140.15	2209.53	1972.34	2359.91	1796.87	1917.02	1698.81	1666.58	1923.51	2729.04	2379.6	2438.54	2434.66	2108.51	2498.44	2322.5	2374.63	2407.25	2342.62	2132.43	2208.37	-0.310031	0.0694779	-4.46229	8.10882e-06	0.000588091	YES	down-regulated	-0.0717066	0.0691628	-1.03678	0.299838	0.997998	NO	NA	protein Hook homolog 3
LOC100651745	1868.67	1949.37	2045.39	2324.05	1977.19	2138.73	1889.19	1460.69	1830.92	1658.88	1524.67	2104.53	2304.16	1783.5	1911.15	2169.96	2353.87	1924.03	2302.57	1975.1	1895.49	2134.6	1978.49	-0.302102	0.0910066	-3.31956	0.000901606	0.0183662	YES	down-regulated	-0.0316205	0.0908435	-0.348076	0.727783	0.997998	NO	NA	U6 snRNA-associated Sm-like protein LSm1
LOC100651748	175.45	148.849	103.873	181.079	86.4985	193.244	63.056	89.9828	56.2423	122.362	76.1781	150.505	196.136	219.37	222.489	212.001	274.724	100.289	180.979	206.495	230.696	217.674	159.462	-0.910231	0.252758	-3.6012	0.000316758	0.00899767	YES	down-regulated	-0.131812	0.245573	-0.536755	0.591437	0.997998	NO	NA	phospholipase A1
LOC100651758	630.342	779.109	728.425	770.798	575.689	789.126	528.103	573.792	544.559	605.909	633.261	651.089	771.48	672.814	728.298	643.453	668.434	668.911	650.313	688.576	697.41	594.801	663.395	-0.325371	0.0870233	-3.73889	0.000184832	0.00618641	YES	down-regulated	-0.0503585	0.0869799	-0.578967	0.562611	0.997998	NO	NA	centromere protein J
LOC100651821	3420.34	3838.55	3224.18	3288.78	3853.3	2937.43	2204.17	2797.25	2602.3	3230.51	2629.19	3188.38	3116.24	2897.87	2886.75	3288.88	2841.57	3254.93	2565.92	3045.67	2904.76	3482.94	3068.18	-0.322406	0.0959605	-3.35978	0.000780058	0.0164273	YES	down-regulated	-0.0212989	0.0960282	-0.221798	0.824471	0.997998	NO	NA	latrophilin-like protein LAT-2
LOC100651846	1974.2	1903.98	1962.24	1941.51	1986.2	1900.04	1571.62	1647.86	1490.27	1620.94	1686.29	2321.61	2058.56	2163.45	2211.09	2095.87	1880.1	1937.85	2083.65	2177.56	2421.06	2057.79	1958.81	-0.278725	0.0611367	-4.55904	5.13888e-06	0.000407366	YES	down-regulated	0.0108876	0.0606725	0.179448	0.857586	0.997998	NO	NA	RAD50-interacting protein 1
LOC100651860	1646.25	1933.16	1925.73	1905.7	1817.1	2087.06	1556.91	1463.23	1907.63	1636.19	1654.03	2311.27	2384.81	2361.82	2247.93	2198.5	2470.85	1969.23	2274.4	2099.18	1969.28	1951.38	1989.62	-0.213481	0.0708846	-3.01168	0.0025981	0.0385605	YES	down-regulated	-0.1687	0.0704174	-2.39571	0.0165882	0.58949	NO	NA	ras-related protein Rab-35
LOC100651879	902.02	998.827	1002.68	1040.99	865.388	1046.78	910.416	725.514	893.64	770.333	759.842	1057.43	1185.19	873.795	992.827	1104.44	1151.85	841.613	1030.64	982.109	956.884	1029.63	960.129	-0.276744	0.0905275	-3.05701	0.00223554	0.0349017	YES	down-regulated	-0.124746	0.0901658	-1.38351	0.166507	0.997998	NO	NA	thioredoxin-like protein 4A
LOC100651895	860.154	32.6261	75.6579	13.635	18247.1	208.272	17.2773	96.2928	8.76683	275.177	132.037	2443.66	15.8492	22767.5	1487.92	114.668	23.4206	3015.68	5.24487	3156.11	1267.6	2132.42	2563.5	-4.58272	1.56203	-2.93383	0.00334809	0.0449903	YES	down-regulated	-1.68844	1.56067	-1.08187	0.279312	0.997998	NO	NA	sialidase
LOC100651923	7193.11	63.1931	213.171	205.079	19172.3	266.085	30.8817	109.68	45.2274	188.539	79.0668	20154.2	76.798	46630.9	15203.8	70.633	304.332	14601.6	32.3811	15120.4	8293.37	4377.1	6928.71	-5.30575	1.45849	-3.63783	0.00027494	0.00829361	YES	down-regulated	-0.847178	1.4569	-0.581494	0.560907	0.997998	NO	NA	protein yellow
LOC100651956	939.187	1026.57	938.518	970.111	966.904	1169.8	903.08	882.26	737.49	855.686	852.445	919.621	1130.23	871.587	1063.6	1041.36	1086.87	932.711	946.564	1037.36	939.99	879.106	958.685	-0.249513	0.0826078	-3.02046	0.00252394	0.0381238	YES	down-regulated	-0.105352	0.0825475	-1.27625	0.201866	0.997998	NO	NA	uncharacterized protein LOC100651956
LOC100651959	3705.9	3838.49	3932.54	3826.3	3694.33	3888.4	3514.96	3195.46	4063.69	3121.29	3007.18	4331.49	4304.05	4395.7	3897.92	4052.3	4289.48	3847.29	4028.67	3832.76	4066.11	3885.84	3850.92	-0.187231	0.0624338	-2.99887	0.00270985	0.0393621	YES	down-regulated	-0.0863028	0.0623208	-1.38482	0.166109	0.997998	NO	NA	acyl-protein thioesterase 2
LOC100652044	549.663	621.802	558.733	648.004	550.549	701.381	452.923	450.306	577.271	485.544	535.984	711.488	679.014	570.636	615.423	602.34	705.803	586.714	707.985	580.012	614.785	632.587	597.225	-0.28686	0.095648	-2.99912	0.0027076	0.0393621	YES	down-regulated	-0.0435119	0.0949682	-0.458173	0.646828	0.997998	NO	NA	probable RNA-binding protein 18
LOC100652072	1977.62	1926.42	2051.44	2020.24	1733.38	1984.5	1650.03	1547.68	1922.03	1489.95	1721.5	2344.61	2336.17	1995.63	2027.21	2206.62	2221.85	1926.82	2187.08	2098.99	2180.26	1983.45	1978.79	-0.242085	0.0686426	-3.52674	0.000420709	0.0107824	YES	down-regulated	-0.0651495	0.0683243	-0.953533	0.34032	0.997998	NO	NA	molybdopterin synthase catalytic subunit
LOC100652087	2135.74	2113.26	2094.81	2227.09	1985.37	2232.2	2082.69	1971.17	2040.8	1729.34	1941.87	2391.57	2426.92	2407.93	2383.42	2376.92	2462.08	2163.55	2358.43	2408.58	2142.38	2165.17	2192.79	-0.141658	0.0467458	-3.03038	0.00244244	0.0371672	YES	down-regulated	-0.0848945	0.0464858	-1.82625	0.0678133	0.940523	NO	NA	dual specificity mitogen-activated protein kinase kinase 4
LOC100652092	1676.1	1756.35	1829.3	1816.94	1686.06	2053.12	1499.49	1644.12	1663.14	1588.54	1511.4	1757.39	1934.19	1616.03	1834.99	1898.05	1953.59	1834.05	2107.52	1791.51	1792.68	1645.65	1767.74	-0.211995	0.06764	-3.13417	0.0017234	0.0289384	YES	down-regulated	0.0206522	0.0674901	0.306003	0.759602	0.997998	NO	NA	nucleoporin p58/p45
LOC100652179	5992.64	5862.48	5309.37	5856.18	5202.45	5568.47	4667.2	5164.35	4871.87	4598	5587.01	6166.53	5847.21	5376.4	6063.08	5467.51	5690.78	5446.75	5449.45	5909.54	5677.31	5341.79	5505.29	-0.183458	0.0590564	-3.10649	0.00189325	0.0305369	YES	down-regulated	-0.0480881	0.059043	-0.814459	0.415382	0.997998	NO	NA	WD and tetratricopeptide repeats protein 1
LOC100652193	1317.33	1376.02	1357.83	1444.6	1368.66	1413.19	1169.87	1182.03	1275.11	1168.43	1146.35	1444.01	1480.08	1297.98	1308.38	1483.54	1483.08	1506.27	1500	1569.95	1417.73	1147.76	1357.19	-0.235243	0.065855	-3.57213	0.000354085	0.00968512	YES	down-regulated	0.0283288	0.0656065	0.431798	0.665888	0.997998	NO	NA	valine--tRNA ligase
LOC100652200	1059.57	912.189	1032.33	945.776	1007.83	1167.65	682.952	700.776	1103.71	675.859	660.126	1240.19	1207.02	979.145	939.717	1187.13	1320.12	968.298	1193.9	1027.48	1216.24	1034.79	1011.94	-0.454873	0.129693	-3.50729	0.000452689	0.0112632	YES	down-regulated	-0.0499868	0.129021	-0.387431	0.698437	0.997998	NO	NA	39S ribosomal protein L14, mitochondrial
LOC100652210	1735.6	1569.26	968.229	870.043	380.659	1091.33	213.063	221.922	384.037	658.318	636.174	2057.73	655.511	2166.07	1503.56	793.598	1819.87	868.19	704.957	2104.45	578.071	1276.94	1057.16	-1.31795	0.409533	-3.21817	0.00129012	0.0237729	YES	down-regulated	-0.498006	0.408685	-1.21856	0.223013	0.997998	NO	NA	glucose dehydrogenase [FAD, quinone]
LOC100652261	2469.85	2494.77	2490.47	2671.61	2328.97	2490.75	2418.48	2272.27	2016.58	2145.6	2217.68	2481.48	2787.91	2326.32	2775.77	2675.81	2720.75	2413.05	2540.1	2578.1	2426.91	2386.11	2460.42	-0.180099	0.0557022	-3.23325	0.0012239	0.0228804	YES	down-regulated	-0.08223	0.0556853	-1.47669	0.139759	0.997998	NO	NA	sorting nexin-7-like
LOC100652268	190.562	8.21165	3.49272	18.5111	8.87316	3.47142	0.817213	6.82429	0.5556	4.89812	1.492	25.3056	4.27974	1.5806	3.26899	0.639889	14.4684	5.35604	2.48696	7.87466	21.5016	16.119	15.9359	-3.42193	1.05287	-3.25008	0.00115372	0.0219837	YES	down-regulated	0.442594	1.05147	0.42093	0.673806	0.997998	NO	NA	cysteine-rich venom protein 1
LOC100652289	937.246	252.006	0.804191	1.24671	1.56356	3.66074	4.13005	3.93511	12.6446	9.9511	14.9441	24.6305	7.51069	1.59357	32.609	10.3494	6.66304	2.02285	5.91039	41.6754	83.8827	27.2495	67.5559	-4.29472	1.31171	-3.27415	0.00105982	0.0205649	YES	down-regulated	1.25095	1.30847	0.956042	0.339051	0.997998	NO	NA	RNA polymerase-associated protein LEO1
LOC100652310	1501.56	1720.46	1479.45	1696.73	1419.49	1519.03	1318.37	1441.59	1103.95	1206.97	1321.6	1347.74	1670.98	1270.51	1695.32	1694.38	1613.89	1582.26	1705.84	1345.36	1386.48	1440.44	1476.47	-0.29899	0.0958374	-3.11976	0.00180997	0.0298048	YES	down-regulated	-0.0374359	0.0957553	-0.390954	0.695831	0.997998	NO	NA	protein asteroid homolog 1-like
LOC105665619	1646.72	1514.15	1402.84	1515.75	1378.64	1437.4	1215.13	1258.04	1158.48	1265.72	1328.33	1480.92	1446.99	1351.5	1455.27	1506.68	1451.2	1392.65	1464.34	1452.17	1497.46	1461.38	1412.81	-0.254693	0.0508264	-5.01103	5.41391e-07	6.51325e-05	YES	down-regulated	0.00174254	0.0507258	0.0343521	0.972596	0.998593	NO	NA	GDNF-inducible zinc finger protein 1
LOC105665676	3160.97	2660.65	1994.52	2969.12	2700.14	2324.85	1520.13	2413.06	1370.66	2100.73	1884.8	2306.6	2636.06	2578.31	2738.66	2823.68	2668.75	2280.71	1904.38	2272.93	2191.23	2338.4	2356.33	-0.518482	0.135481	-3.82698	0.000129726	0.0046384	YES	down-regulated	-0.239433	0.135409	-1.76821	0.0770251	0.965173	NO	NA	chaoptin
LOC105665751	360.879	380.133	272.83	292.796	268.883	337.281	185.224	263.387	276.568	184.108	232.454	388.63	464.584	329.352	372.863	308.756	449.747	326.665	309.533	311.843	317.781	350.23	317.479	-0.501408	0.143055	-3.505	0.000456608	0.0113003	YES	down-regulated	-0.242545	0.14084	-1.72213	0.0850454	0.988574	NO	NA	transcription and mRNA export factor ENY2
LOC105665770	2702.95	2741.19	2252.1	2762.01	2296.61	2497.96	2066.24	2407.13	1397.96	2256.16	1950.89	2140.02	2793.2	2583.04	3026.25	2940.15	2694.79	2362.21	2624.13	2687.26	2726.49	2421.05	2469.54	-0.357564	0.114785	-3.11506	0.00183906	0.0298916	YES	down-regulated	-0.0447531	0.114628	-0.390419	0.696227	0.997998	NO	NA	interaptin
LOC105665775	745.49	891.363	922.201	878.497	788.654	890.608	698.8	686.242	857.569	649.445	785.061	986.438	1056.15	988.473	903.683	936.881	1075.68	932.616	932.323	907.292	911.229	791.581	873.467	-0.235677	0.0802213	-2.93784	0.00330509	0.044647	YES	down-regulated	-0.130414	0.0795359	-1.63969	0.10107	0.997998	NO	NA	putative OPA3-like protein CG13603
LOC105665972	44.7473	23.9957	16.9014	18.6047	17.1989	13.1987	2.4692	10.81	3.89565	5.5462	11.9994	13.8811	56.5769	36.5919	30.1318	48.9795	39.2973	19.1525	30.8195	14.7187	31.5584	15.8664	23.0428	-1.89071	0.46258	-4.08732	4.36382e-05	0.00217574	YES	down-regulated	-0.623734	0.400431	-1.55766	0.119314	0.997998	NO	NA	glycine-rich cell wall structural protein 1.0-like
LOC105666027	3760.14	4231.64	3900.67	4116.77	4083.25	3841.49	3205.25	3719.32	3299.73	3514.59	3749.65	4769.84	4603.73	4370.15	4846.6	4114.95	4146.86	4419.93	4445.43	4662.92	4213.98	3985.49	4091.02	-0.193645	0.0615924	-3.14397	0.00166671	0.028312	YES	down-regulated	-0.0385446	0.0614151	-0.627608	0.530261	0.997998	NO	NA	putative sodium-coupled neutral amino acid transporter 10
LOC105666042	405.664	451.461	447.42	452.954	345.118	429.54	383.208	378.485	329.978	309.196	286.146	391.483	488.123	418.639	458.113	411.037	492.718	412.839	435.009	450.328	400.645	367.451	406.616	-0.354124	0.0912309	-3.88163	0.000103759	0.00406432	YES	down-regulated	-0.0724013	0.0903328	-0.801495	0.422845	0.997998	NO	NA	E3 ubiquitin-protein ligase RNF4
LOC105666086	8879.13	10613.5	8898.06	8338.91	7447.01	6722.42	4538.65	6312.18	6833.35	5423.49	5318.13	6565.2	8846.51	5796.68	9856.57	8808.48	8400.32	7705.97	8280.18	6760.74	7026.91	9932.29	7604.76	-0.604777	0.151334	-3.99631	6.43382e-05	0.00286092	YES	down-regulated	0.00989815	0.151286	0.065427	0.947834	0.997998	NO	NA	PI-PLC X domain-containing protein 1
LOC105666300	572.788	563.173	595.491	662.211	558.594	633.798	424.859	404.187	550.763	342.115	372.673	875.054	885.681	735.636	740.135	631.151	885.198	621.288	674.169	732.86	758.962	660.424	630.964	-0.548702	0.11204	-4.89736	9.71346e-07	0.000104558	YES	down-regulated	-0.171731	0.109803	-1.56399	0.117819	0.997998	NO	NA	APOPT family protein CG14806, mitochondrial
LOC105666345	1863.57	1388.58	1423.81	594.416	2732.38	778.805	356.264	457.892	571.776	1275.96	564.128	308.532	708.633	553.573	932.918	623.628	587.988	723.49	839.203	1277.26	669.176	1388.05	937.274	-1.10104	0.366967	-3.00039	0.00269638	0.0393341	YES	down-regulated	0.562055	0.367172	1.53077	0.125826	0.997998	NO	NA	uncharacterized protein LOC105666345
LOC105666353	2257.84	2365.82	2244.5	2244.44	2497.22	2281.52	1661.08	1807.6	2391.31	1762.94	1773.6	3031.25	2134.16	2840.51	2376.29	2133.75	2356.52	2542.79	2426.2	2707.59	2560	2354.63	2306.89	-0.303648	0.103613	-2.93059	0.00338318	0.0451061	YES	down-regulated	0.0268974	0.103386	0.260165	0.794737	0.997998	NO	NA	gamma-interferon-inducible lysosomal thiol reductase
LOC105666369	45.0014	45.1399	33.8156	53.076	45.9164	66.3768	22.2965	9.95387	31.9627	37.6915	25.8219	40.611	30.1879	46.1366	56.9355	64.0083	28.9963	54.1206	43.2791	40.6659	56.3744	30.6993	41.3212	-0.927911	0.30953	-2.9978	0.00271933	0.0394001	YES	down-regulated	0.0192031	0.300034	0.0640031	0.948968	0.997998	NO	NA	putative malate dehydrogenase 1B
LOC105666492	28381.5	33757	31977.2	23444.4	29223.9	19899.6	12116.9	14943.4	21773.7	10975.5	7520.85	39312.5	28263.8	53009.4	46122.8	33841.6	34946.2	30314.8	29319.4	38911	31686.2	29263.1	28591.1	-1.14381	0.206758	-5.53211	3.16409e-08	6.74084e-06	YES	down-regulated	-0.244926	0.206702	-1.18492	0.236048	0.997998	NO	NA	uncharacterized protein LOC105666492
LOC105666567	6131.8	5539.63	7218.02	9005.78	14101	6867.96	3739.35	3052.84	5478.78	4978.14	3325.85	14872.4	7816.02	27339.6	13061.6	5407.4	13649.1	12660.2	9413	14084	13457.5	8371.12	9525.96	-1.00669	0.319975	-3.14615	0.00165437	0.028196	YES	down-regulated	-0.221523	0.319839	-0.692606	0.488557	0.997998	NO	NA	sodium-coupled monocarboxylate transporter 1
LOC105666613	275.82	314.758	186.729	252.271	287.783	211.934	74.8731	171.955	57.4698	170.868	184.542	276.136	288.283	680.831	770.944	285.401	408.998	265.012	240.616	342.387	369.951	421.513	297.231	-0.956386	0.32926	-2.90466	0.00367656	0.0475304	YES	down-regulated	-0.456944	0.325426	-1.40414	0.160277	0.997998	NO	NA	uncharacterized protein LOC105666613
LOC105666895	977.554	41.2926	103.007	9.93479	15901.8	202.331	13.1798	71.7597	3.89422	169.61	124.413	2565.26	26.3773	26068.4	1281.58	79.9784	34.2533	3366.72	10.4957	3382.21	989.473	1675.79	2595.42	-4.88269	1.54673	-3.15679	0.00159518	0.0277892	YES	down-regulated	-1.87274	1.54479	-1.21229	0.2254	0.997998	NO	NA	location of vulva defective 1-like
LOC105666912	1010.46	1053.33	981.004	1080.11	1114.15	1027.84	745.347	844.35	838.299	762.796	821.543	1446.19	1258.84	1172.83	1212.6	1276.84	1156.47	1082.34	1164.27	1174.45	1049.28	1124.64	1063.54	-0.38092	0.0631798	-6.02914	1.64834e-09	6.24292e-07	YES	down-regulated	-0.161426	0.0618614	-2.60948	0.00906791	0.439242	NO	NA	UPF0585 protein C16orf13 homolog
LOC105666938	2257.41	2027.62	2497.84	2602.19	1683.78	2325.93	1046	1612.88	2037.72	707.55	1377.1	1958.21	3965.44	2692.38	3321.94	3435.58	4490.78	1680.76	4161.53	2853.01	2726.45	1583.97	2411.18	-0.963511	0.179112	-5.37938	7.47413e-08	1.36424e-05	YES	down-regulated	-0.208689	0.178482	-1.16924	0.242308	0.997998	NO	NA	uncharacterized protein LOC105666938
LOC105666948	2961.82	4312.62	5251.76	4317.14	2399.02	3418.94	2342.72	2195.7	3566.02	2758.26	1765.73	2605.24	5615.1	4003.09	4287.3	4511.77	5854.3	3094.73	4777.27	4341.54	4017.56	3629.08	3728.49	-0.689508	0.191363	-3.60314	0.000314398	0.00898724	YES	down-regulated	-0.0601365	0.191171	-0.31457	0.753088	0.997998	NO	NA	sodium-coupled monocarboxylate transporter 1
LOC105667175	785.584	929.547	667.154	800.479	715.759	836.874	619.285	502.945	486.596	645.032	291.294	500.743	763.875	631.121	815.301	858.39	916.488	677.299	837.861	737.317	827.842	841.238	713.092	-0.65797	0.173381	-3.79493	0.000147684	0.00518976	YES	down-regulated	0.103196	0.172746	0.597387	0.550249	0.997998	NO	NA	monocarboxylate transporter 9
LOC105667188	273.88	231.479	257.51	278.938	217.084	255.091	210.125	231.038	219.02	152.946	182.788	246.616	268.948	229.207	252.281	258.728	273.942	237.18	263.748	241.216	291.763	261.964	242.522	-0.381335	0.0935946	-4.07432	4.61485e-05	0.00225796	YES	down-regulated	0.0568276	0.0917536	0.61935	0.535686	0.997998	NO	NA	dual specificity protein phosphatase 19
LOC110119293	236.419	320.088	508.188	329.82	197.346	337.176	45.7269	182.069	213.484	125.659	115.698	395.163	405.457	1155.43	359.174	325.255	500.785	256.501	332.217	420.241	639.873	421.242	355.592	-1.45354	0.347141	-4.18719	2.82431e-05	0.00157822	YES	down-regulated	-0.212315	0.34313	-0.61876	0.536074	0.997998	NO	NA	uncharacterized protein LOC110119293
LOC110119976	766.951	753.69	733.15	800.614	717.332	846.789	521.264	635.937	685.478	643.117	646.207	1009.94	977.825	914.985	981.665	898.19	1081.4	932.926	941.197	929.226	862.022	745.927	819.356	-0.321168	0.0798235	-4.02347	5.73466e-05	0.00263501	YES	down-regulated	-0.129624	0.0782806	-1.65589	0.0977444	0.997998	NO	NA	GPI mannosyltransferase 1
LOC110120070	325.935	332.925	322.765	320.912	283.177	255.96	157.1	165.058	178.28	227.51	211.604	291.618	446.936	378.542	411.876	302.696	430.884	274.991	380.862	306.143	347.061	338.735	304.162	-0.735434	0.139296	-5.27965	1.29433e-07	2.03629e-05	YES	down-regulated	-0.169836	0.135284	-1.2554	0.209333	0.997998	NO	NA	leucine-rich repeat-containing protein 15-like
LOC110120136	3229.01	2987.39	2531.8	2953.02	2709.73	2546.55	2344.32	2785.57	1879.01	2453.45	2362.37	2893.69	3111.14	2855.61	3505.2	3089.91	3098.53	2964.88	2974.52	3056.96	2922.3	2909.1	2825.64	-0.265017	0.0882588	-3.00272	0.00267576	0.0392539	YES	down-regulated	-0.0520575	0.0880865	-0.590982	0.554533	0.997998	NO	NA	piggyBac transposable element-derived protein 4-like
LOC110120215	2321.88	2150.1	2772.04	2522.04	1651.73	2565.81	1107.84	1991.3	2429.36	861.448	1930.56	2026.44	4098.24	2662.65	3172.69	3245.73	4630.01	1761.67	3832.62	3026.2	2798.74	1932.36	2522.34	-0.703748	0.198219	-3.55036	0.0003847	0.0102983	YES	down-regulated	-0.174525	0.197843	-0.882135	0.377704	0.997998	NO	NA	uncharacterized protein LOC110120215
LOC110120352	407.883	407.907	240.646	318.103	268.948	324.842	199.167	279.086	186.024	258.468	187.502	417.995	354.581	335.68	384.189	360.874	366.245	328.589	357.362	362.577	424.395	334.314	322.972	-0.570956	0.149022	-3.83136	0.000127437	0.00460485	YES	down-regulated	-0.0260166	0.146518	-0.177566	0.859064	0.997998	NO	NA	uncharacterized LOC110120352
F1	18.2598	3.84192	18.5086	4.96975	29.6741	7.33026	18.128	19.6626	26.2827	9.97492	11.9864	4.62411	9.04055	31.834	11.2962	5.16152	6.68168	15.1387	5.24866	22.7807	10.8866	21.5465	14.2208	0.357554	0.586664	0.60947	0.542213	0.803724	NO	NA	0.440992	0.598855	0.736392	0.461492	0.997998	NO	NA	silk fibroin 1 precursor
F2	1.01895	0.96025	0.80446	3.10568	39.0285	2.19832	2.47152	8.84491	0.973978	6.64733	2.99537	7.70397	0.753046	50.921	11.2924	0.645065	0	16.145	0	29.4763	7.61856	19.2737	9.67629	-0.715028	1.27875	-0.559161	0.576052	0.82166	NO	NA	0.228309	1.24761	0.182997	0.854801	0.997998	NO	NA	silk fibroin 2 precursor
F3	14.1994	2.8806	0.804507	3.10507	28.1085	2.19851	1.64749	5.8971	1.94637	8.86446	7.50242	13.8689	0.754931	41.3723	3.76444	3.86995	0.83658	6.05361	1.31179	26.7922	5.44175	13.6043	8.8557	-0.55899	1.01462	-0.550933	0.58168	0.824752	NO	NA	-0.0689464	0.991205	-0.0695581	0.944545	0.997998	NO	NA	silk fibroin 3 precursor
fem	2975.8	2565.59	1688.53	1985.7	2878.51	1476.06	2174.51	2930.47	1277.78	2606.74	2618.89	2344.39	2004.36	2831.88	2139.37	1819.95	1651.35	2587.56	1618.34	2423.18	1954.44	2951.13	2250.21	0.103238	0.212085	0.486776	0.626417	0.845196	NO	NA	0.0318595	0.21219	0.150147	0.880649	0.997998	NO	NA	feminizer
LOC100628631	6883.42	6111.88	6859.91	5395.75	7917.4	5643.71	5556.4	6356.62	7667.77	6443.16	7981.02	7827.02	5728.23	8835.68	6229.87	5427.42	6038.31	6408.5	5735.36	7362.83	6797.17	7028.38	6647.08	0.101007	0.135549	0.745171	0.456168	0.749164	NO	NA	-0.0239302	0.135589	-0.176491	0.859909	0.997998	NO	NA	cGMP-dependent protein kinase, isozyme 2 forms cD4/T1/T3A/T3B
LOC100631053	19249.2	1620.92	3852.33	430.261	3115.53	3078.27	481.857	2528.25	3922.56	2681.74	1355.11	90352.9	3580.79	57659.5	33912.9	13529.7	26769.3	7289.88	8065.06	73561.6	1464.04	14674.6	16962.6	-1.14913	0.921651	-1.24682	0.212463	0.522986	NO	NA	-0.808584	0.921527	-0.87744	0.380248	0.997998	NO	NA	kunitz-type serine protease inhibitor Bt-KTI
LOC100631058	1092.2	1746.24	1738.62	1391	1578.8	1268.21	2010.86	1620.8	1470.55	1967.79	2260.85	1399.25	1429.46	974.594	1095.17	812.981	1633.7	921.454	1389.06	1459.62	1147.66	896.159	1422.96	0.351697	0.191408	1.83742	0.066148	0.280095	NO	NA	-0.0791089	0.192038	-0.411943	0.680381	0.997998	NO	NA	high affinity cAMP-specific and IBMX-insensitive 3',5'-cyclic phosphodiesterase 8
LOC100631060	6899.37	6548.81	5425.31	6035.22	8513.16	5359.11	3845.56	6801.55	2815.12	6131.48	5382.29	6810.16	6693.86	8512.3	7857.47	5430.47	5839.58	6145.12	5296.24	8071.61	6638.53	8274.78	6333.05	-0.352611	0.1991	-1.77102	0.0765575	0.302971	NO	NA	-0.0146191	0.199056	-0.0734422	0.941454	0.997998	NO	NA	period circadian protein
LOC100631064	2538.84	2860.29	2605.98	2711.47	2326.74	2603.31	2612.18	2597.49	2479.54	2412.34	2496.85	2602.97	2475.82	2150.73	2620.52	2716.32	2635.87	2690.49	2567.22	2438.41	2420.52	2379.5	2542.88	-0.0507283	0.0626138	-0.810178	0.417838	0.722172	NO	NA	-0.0207271	0.0628207	-0.329941	0.741444	0.997998	NO	NA	multivesicular body subunit 12A
LOC100631065	1431.29	1563.05	1626.29	1458.16	1333.35	1574.4	1009.76	1205.35	1734.42	1147.95	1295.65	1752.22	1842.05	1474.14	1513.43	1510.28	1938.74	1406.28	1690.36	1484.12	1614.7	1382.66	1499.49	-0.268846	0.113544	-2.36778	0.0178953	0.127436	NO	NA	-0.114236	0.113323	-1.00805	0.313428	0.997998	NO	NA	group XIIA secretory phospholipase A2
LOC100631066	15545.6	11854.5	15217.5	14461.8	19861.4	15276.3	20442.5	14400.4	26469.1	15810.8	16548.7	23320.8	15601.7	19918.3	16757	12133.3	14652.9	20972.4	14976.2	17838.1	18433.8	16743.3	17147.1	0.320449	0.173743	1.84439	0.0651264	0.278072	NO	NA	0.0368553	0.173752	0.212114	0.832018	0.997998	NO	NA	40S ribosomal protein S5
LOC100631067	2862.97	2397.67	1799.75	2864.16	2703.41	2008.06	2172.31	2829.59	1226.52	2176.29	2015.45	1765.11	2095.7	2576.66	1992.81	2983.89	2007.95	2206.03	1779.78	2028.1	1921.37	2810.75	2237.47	-0.226691	0.193191	-1.1734	0.240634	0.556647	NO	NA	-0.0586485	0.19327	-0.303454	0.761544	0.997998	NO	NA	toll-like receptor 6
LOC100631072	3930.42	3736.56	4141.8	3124.52	4585.32	4168.47	4492.37	4057.97	3946.61	4231.05	3371.65	5501.27	3205.97	3640.6	3468.82	3053.51	3247.37	4539.92	3424.45	3852.2	3534.25	4334.63	3890.44	0.118538	0.104729	1.13186	0.257693	0.57865	NO	NA	0.03171	0.104877	0.302354	0.762382	0.997998	NO	NA	nuclear factor NF-kappa-B p100 subunit
LOC100631073	1502.52	1467.9	1307.97	1423.56	1639.68	1271.02	1315.13	1765.5	1278.19	1809.05	1853.48	1288.4	1163.46	1329.64	1256.99	1271.91	1150.47	1451.43	1258.59	1113.54	1231.56	1461.4	1391.43	0.189333	0.102846	1.84093	0.0656317	0.278948	NO	NA	0.0334107	0.10357	0.322591	0.747005	0.997998	NO	NA	CD109 antigen
LOC100631078	21869.8	2269.68	6558.29	776.024	15594.9	19669.1	6810.4	25436.1	15108.1	40065	2225.03	52029.9	302.205	10566.2	5892.81	1665.09	2409.82	6008.7	9087.02	6906.35	909.798	29027.8	12781.3	1.84979	0.956402	1.93411	0.0530993	0.246929	NO	NA	-0.137295	0.956433	-0.143549	0.885856	0.997998	NO	NA	abaecin
LOC100631080	24911.9	22634	19363.3	24663.3	19717.8	21940.8	19655.4	22201	18011	19725.5	19076.9	16254.2	21660.3	20929.1	19023.4	23951.7	22326.5	18545.4	20197.5	20225.1	22265.8	20406.2	20803.9	-0.205486	0.0839854	-2.44669	0.0144175	0.111754	NO	NA	0.0161813	0.0840026	0.192629	0.84725	0.997998	NO	NA	elongation factor 1-alpha
LOC100631082	278.772	202.305	295.37	190.652	292.659	274.64	272.677	287.764	177.349	383.253	334.119	259.581	236.562	386.677	229.946	264.489	271.127	153.926	268.949	166.095	334.414	267.523	264.948	0.216537	0.221339	0.978304	0.327924	0.648241	NO	NA	-0.229216	0.222287	-1.03117	0.302462	0.997998	NO	NA	homeotic protein antennapedia
LOC100631084	133201	116623	149542	124925	164465	149834	167921	143380	214593	149055	147628	176986	137422	179675	148117	103253	141342	168929	148263	146041	164835	138340	150653	0.248495	0.139028	1.78738	0.0738766	0.297293	NO	NA	0.0433615	0.139029	0.311887	0.755126	0.997998	NO	NA	elongation factor 1-alpha
LOC100631086	80490.7	28011.2	57254.9	36362.8	17174.3	46247.8	41539.2	22322.4	51480.6	28821.9	30861.5	45105	31647	16805.1	20794.9	15016.4	28193.6	15169.4	30387	13543.4	32688.8	37041.9	33043.6	-0.258362	0.359306	-0.71906	0.472104	0.760513	NO	NA	-0.0585234	0.359323	-0.162871	0.87062	0.997998	NO	NA	rhodopsin, long-wavelength
LOC100631087	58461.5	56515.9	54942.8	47927.5	49500.4	50248.1	44646.6	54523.9	57132.8	52437.9	46456.4	45509.4	43933.4	39999.8	49937.3	53620.5	49214.6	42543.2	53301	47116	48597.9	49387.4	49816.1	-0.0748118	0.0857668	-0.87227	0.383061	0.696141	NO	NA	0.0524589	0.0857812	0.611543	0.54084	0.997998	NO	NA	arginine kinase
LOC100631089	7.12747	23.988	12.0733	22.9274	15.643	27.135	18.0979	12.773	7.79316	15.5356	4.50168	21.5995	30.1932	44.537	38.9258	40.5801	40.1543	21.1564	32.7786	29.4168	36.9927	27.1916	24.1419	-0.66094	0.353908	-1.86755	0.061825	0.26926	NO	NA	-0.212673	0.311105	-0.683604	0.494225	0.997998	NO	NA	odorant receptor coreceptor
LOC100631090	5004.45	5549.62	6058.96	5778.4	4734.72	6444.26	5858.48	5391.19	6175.46	4684.43	4916.67	5601.88	6683.86	4720.78	6293.29	6153.57	7157.14	5380.25	6219.47	5146.98	5027.48	5136.44	5641.72	-0.0769162	0.106412	-0.722818	0.469792	0.7587	NO	NA	-0.155444	0.106429	-1.46054	0.144143	0.997998	NO	NA	histone H3.3
LOC100631091	4957.81	4983.25	4163.16	5339.68	5800.25	4653.44	5057.18	6761.06	2894.96	6205.2	5095.65	3775.06	3760.56	5218.85	4842.81	4848.82	4388.82	4196.16	4591.44	3892.97	4332.98	4818.35	4753.57	0.0611164	0.161408	0.378645	0.704952	0.886732	NO	NA	-0.0326152	0.16151	-0.201939	0.839964	0.997998	NO	NA	stress-activated protein kinase JNK
LOC100631092	2320.38	2037.09	1743.37	1929.68	2369.87	1545.22	2011.38	2195.01	1671.62	2402.42	2126.25	1933.13	1558.68	2059.86	2160.99	1801.02	1564.31	1845.69	1627.15	2098.01	1777.84	2252.4	1955.97	0.0919095	0.126724	0.725275	0.468283	0.756962	NO	NA	0.0258724	0.12698	0.203753	0.838547	0.997998	NO	NA	dual specificity mitogen-activated protein kinase kinase hemipterous
LOC100631093	1971.3	1908.04	1269.23	1827.37	2103.12	1171.78	2008.94	1819.95	1872.9	1260.18	1776.03	1243.19	1959.27	1893.17	1992.51	1896.51	1190.72	1827.38	1860.24	1937.29	1888.01	1926.55	1754.71	-0.00624729	0.169358	-0.036888	0.970574	0.991863	NO	NA	0.202016	0.169402	1.19252	0.233057	0.997998	NO	NA	mitogen-activated protein kinase kinase kinase 7
LOC100631094	614.196	714.13	734.804	749.202	634.769	757.448	711.986	542.473	799.565	587.877	680.94	673.988	790.525	750.944	698.046	779.196	831.895	774.201	826.898	737.314	680.15	690.206	716.398	-0.0965632	0.0977494	-0.987865	0.323219	0.642792	NO	NA	-0.00526621	0.0975832	-0.0539663	0.956962	0.997998	NO	NA	myeloid differentiation primary response protein MyD88
LOC100631095	821.418	662.345	462.766	1099.19	1011.46	1101.3	1882.67	1476.14	152.893	229.584	322.441	1605.43	1557.45	319.803	1937.14	877.263	1676.97	1033.41	388.88	1303.55	416.813	909.001	965.814	-0.0606206	0.592384	-0.102333	0.918492	0.975351	NO	NA	-0.743083	0.592314	-1.25454	0.209645	0.997998	NO	NA	rhodopsin
LOC100642190	1427.31	1590.29	1587.18	1425.73	1798.67	1570.77	1623.97	1670.74	1311.63	1596.1	1661.64	1444.41	1353.61	1560.94	1377.12	1384.46	1396.45	1493.45	1470.5	1445.74	1447.05	1512.54	1506.83	0.0289648	0.0644644	0.449315	0.653204	0.85971	NO	NA	0.0347562	0.0650681	0.534151	0.593237	0.997998	NO	NA	uncharacterized protein LOC100642190
LOC100642191	4436.21	3928.59	3918.37	3786.01	4555.26	3592.04	4639.85	5212.95	3177	5035.33	5281.17	3606.4	3557.49	3637.21	3792.94	3720.33	3263.76	4219.77	3511.96	4167.31	3374.43	4303.84	4032.65	0.243796	0.104735	2.32775	0.0199256	0.1371	NO	NA	0.0803661	0.104944	0.765803	0.443794	0.997998	NO	NA	PH-interacting protein
LOC100642192	2774.37	2900.42	2530.6	2674.57	3778.21	2473.04	2769.46	2784.39	1924.04	2763.36	2741.79	3246.32	2348.61	3872.94	3229.69	2723.04	2639.62	3512.52	2489.72	3173.83	2426.19	2919.51	2849.83	-0.0951837	0.138575	-0.686874	0.492162	0.77488	NO	NA	-0.100218	0.138567	-0.723243	0.469531	0.997998	NO	NA	uncharacterized protein LOC100642192
LOC100642193	15.2559	27.8344	16.0966	22.9447	26.5809	24.1978	21.3991	26.5333	14.6089	58.7912	17.9995	13.8814	14.3333	36.5914	22.5991	14.1778	17.5589	12.0959	19.6717	18.732	23.9406	27.1991	22.4102	0.346253	0.374484	0.924614	0.355167	0.672207	NO	NA	0.0465255	0.388468	0.119767	0.904668	0.997998	NO	NA	protein NDNF
LOC100642194	129.718	106.647	118.292	108.172	156.116	117.993	123.662	185.828	89.541	145.146	163.254	115.577	105.42	156.022	133.006	116.838	108.533	116.089	119.437	104.591	95.8211	123.632	124.515	0.231871	0.167889	1.3811	0.167249	0.464374	NO	NA	-0.141468	0.171658	-0.824129	0.409867	0.997998	NO	NA	NKAP family protein CG6066
LOC100642195	1149.55	1142.12	1013.2	1009.14	1301.9	896.777	1108.03	1066.77	930.889	1210.77	1058.48	1287.1	1205.9	1416.38	1303.19	967.476	998.084	1119.5	962.337	1221.06	1161.59	1211.5	1124.62	0.0156803	0.110572	0.14181	0.88723	0.961859	NO	NA	-0.10205	0.110619	-0.922537	0.356248	0.997998	NO	NA	orphan steroid hormone receptor 2
LOC100642196	7138.16	6760.3	5454.42	6737.58	10633	6194.26	6452.37	8915.16	4458.84	9142.96	8900.64	6591.25	5256.19	10454.8	6093.46	5995.93	5040.86	6679.78	5247.63	6570.83	7010.38	8247.71	6998.93	0.119434	0.211142	0.565657	0.571627	0.819265	NO	NA	-0.00977825	0.211192	-0.0463004	0.963071	0.998307	NO	NA	protein split ends
LOC100642197	1909.61	1906.29	1917.08	1788.1	1954.3	2039.89	1798.52	1677.55	2006.2	1536.22	1709.82	2213.18	2053.96	1977.61	1881.95	1843.94	2086.8	1957.72	2028.25	2056.78	1965.37	1747.64	1911.67	-0.139219	0.0692049	-2.01169	0.0442525	0.222764	NO	NA	-0.038463	0.0691562	-0.556176	0.578091	0.997998	NO	NA	WD repeat-containing protein 46
LOC100642198	2056.76	2059.9	1206.12	1840.38	2088.69	1602.09	2265.03	2504.05	685.678	1749.5	1751.06	1390.36	1575.33	1844.61	2232.43	1841.53	1606.46	1866.18	1372.58	1817.48	1524.79	1926.87	1763.99	0.0018895	0.233937	0.00807696	0.993556	0.998143	NO	NA	-0.0652317	0.234047	-0.278712	0.780466	0.997998	NO	NA	glycoprotein 3-alpha-L-fucosyltransferase A
LOC100642199	6255.12	5391.49	4495.29	5910.14	5426.65	4449.43	5671.94	6649.77	2500.65	5112.38	4549.76	4438.74	5206.92	4813.15	5597.8	5914.92	4842.86	5715.15	4159.57	5701.37	4233.47	6005.89	5138.29	-0.109303	0.183921	-0.59429	0.552318	0.809402	NO	NA	-0.00962976	0.183946	-0.052351	0.958249	0.997998	NO	NA	protein unc-93 homolog A
LOC100642201	876.175	988.103	1010.76	944.951	871.854	943.496	853.336	679.244	930.745	762.729	746.515	1042.18	1166.72	1168.11	945.199	1017.72	1216.49	986.64	1040.35	1083.55	912.166	903.623	958.667	-0.254245	0.0885361	-2.87166	0.00408327	0.0516137	NO	NA	-0.136922	0.0879222	-1.55731	0.119397	0.997998	NO	NA	glycerol 2-dehydrogenase (NADP(+))
LOC100642203	560.811	486.528	427.384	518.172	448.882	365.203	499.424	500.143	305.857	508.168	459.107	342.472	378.092	431.086	435.697	467.074	417.366	451.422	438.613	414.604	462.437	567.68	449.374	-0.0328926	0.140274	-0.234488	0.814606	0.936508	NO	NA	0.164187	0.141019	1.16429	0.244308	0.997998	NO	NA	protein distal antenna
LOC100642204	1527.48	1744.21	1652.09	1791.55	1423.64	1734.32	1519.43	1461.13	1538.76	1584.22	1681.78	1468.91	1782.03	1367.61	1575.02	1795.24	1833.32	1654.54	1796.95	1600.58	1560.92	1594.89	1622.21	-0.0932923	0.0821723	-1.13533	0.256239	0.576651	NO	NA	0.013735	0.0822833	0.166923	0.867431	0.997998	NO	NA	solute carrier family 35 member G1
LOC100642205	473.817	356.873	212.498	390.193	333.296	282.378	393.09	551.14	164.655	357.405	481.805	237.639	240.127	275.139	315.2	305.862	209.204	405.86	254.979	342.158	326.37	300.187	327.722	0.195233	0.246064	0.793424	0.427531	0.729385	NO	NA	0.29497	0.247555	1.19153	0.233445	0.997998	NO	NA	protein krueppel
LOC100642206	3240.37	2786.16	3046.61	3122.48	3607.62	3070.71	2717.51	2494.51	3528.02	2697.82	2797.62	5686.18	3191.72	4749.32	3783.08	2935.4	3260.45	3959.49	3155.4	4115.72	3669.65	3472.09	3413.09	-0.112294	0.14671	-0.765414	0.444025	0.741807	NO	NA	-0.117134	0.146578	-0.799122	0.42422	0.997998	NO	NA	signal peptidase complex subunit 3
LOC100642207	1538.95	1598.32	1843.81	1648.31	1361.57	1761.18	1921.46	1432.92	2087.86	1496.12	1585.14	1605.38	1730.05	1416.07	1482.65	1663.73	1781.37	1582.97	1696.56	1469.61	1548.66	1492.76	1624.79	0.058698	0.103406	0.567645	0.570276	0.818845	NO	NA	-0.0418158	0.1037	-0.403238	0.686773	0.997998	NO	NA	CDK-activating kinase assembly factor MAT1
LOC100642209	2649.31	2404.11	841.87	581.549	541.073	886.56	1561.08	1598.79	1415.21	1093.86	925.585	314.672	2332.97	6140.63	328.955	471.021	491.721	795.178	722.558	416.038	1194.79	786.443	1295.18	-0.0890599	0.690566	-0.128967	0.897384	0.965525	NO	NA	-1.00469	0.690707	-1.45457	0.145787	0.997998	NO	NA	methyl farnesoate epoxidase
LOC100642211	1984.38	2025.37	1734.68	1939.6	2728.37	1838.34	2147.45	2074.97	1915.76	2558.04	2965.42	1458.33	1436.01	1620.44	1608.64	1487.91	1498.78	1957.5	1876.02	1835.31	1920.63	1837.11	1929.5	0.214295	0.110376	1.9415	0.0521978	0.244957	NO	NA	0.285394	0.110986	2.57145	0.0101274	0.455251	NO	NA	uncharacterized protein LOC100642211
LOC100642212	1025.28	918.989	778.634	1040.19	1241.37	881.307	957.928	1378.89	487.036	1254.41	1144.86	626.702	629.839	888.453	869.864	870.426	782.576	804.268	685.296	767.543	873.758	978.019	903.893	0.0997047	0.201562	0.49466	0.62084	0.842675	NO	NA	0.0646072	0.202214	0.319499	0.749348	0.997998	NO	NA	uncharacterized protein LOC100642212
LOC100642213	1760.74	2052.77	2093.89	1834.67	2138.03	2021.09	2136.68	1965.67	1782.27	1948.75	2009.25	1905.09	1957.58	2363.41	2029.3	1985.69	1992.85	2044.13	2040.17	2195.47	1856.63	1886.21	2000.02	-0.00386036	0.0709927	-0.0543768	0.956635	0.989481	NO	NA	-0.0296604	0.0711051	-0.417134	0.67658	0.997998	NO	NA	cullin-4A
LOC100642214	254.526	264.835	309.879	264.613	256.535	299.947	227.057	265.29	288.341	238.574	273.092	248.388	335.881	267.227	261.176	289.227	274.375	234.747	291.08	255.407	256.777	268.524	269.341	-0.124303	0.0963501	-1.29011	0.197011	0.504036	NO	NA	-0.0775851	0.0969497	-0.800261	0.42356	0.997998	NO	NA	uncharacterized protein LOC100642214
LOC100642216	1470.52	1086.89	2550	1210.75	2444.28	104.885	3767.06	4128.07	3056.41	2327.66	3011.02	791.638	874.477	1345.45	1671.46	2883.98	870.328	2693.85	2876.81	1145.36	2675.1	1897.36	2040.15	1.09067	0.520023	2.09736	0.0359621	0.197927	NO	NA	0.73724	0.520143	1.41738	0.156372	0.997998	NO	NA	dynein heavy chain 10, axonemal
LOC100642217	1066.18	1139.88	1308.75	1031.03	1492.41	1237.96	1057.03	983.503	1201.15	1198.5	1233.51	1579.89	1278.75	1334.49	1077.38	1003.5	1358.62	1159.51	1074.46	1093.7	1319.75	1411.66	1210.98	-0.0434729	0.110329	-0.39403	0.693559	0.88027	NO	NA	-0.112897	0.110397	-1.02264	0.306478	0.997998	NO	NA	pseudouridine-metabolizing bifunctional protein C1861.05
LOC100642218	3601.64	4315.23	4857.52	4137.06	4481.93	4414.48	5240.9	4255.02	5712.4	4466.53	5075.15	5159.12	4934.47	3700.26	3994.75	3674.96	4299.5	4092.64	4329.27	4086.31	4272.21	4257.94	4425.42	0.22041	0.100376	2.19586	0.0281022	0.169538	NO	NA	-0.043312	0.100528	-0.430846	0.66658	0.997998	NO	NA	nicotinate phosphoribosyltransferase
LOC100642219	1576.82	1317.53	1276.29	1399.15	1435.56	1181.23	1192.04	1863.22	1757.37	1648.4	1566.19	1449.05	1001.45	1397.26	1250.24	1541.32	1164.18	1212.23	1438.27	1531.81	1500.8	1358.72	1411.78	0.202217	0.11987	1.68696	0.091611	0.333505	NO	NA	0.138246	0.120243	1.14972	0.250261	0.997998	NO	NA	netrin receptor UNC5C
LOC100642220	2368.33	2309.49	2678.99	2586.1	2245.15	2617.85	2475.3	2044.65	3125.13	2131.79	2350.37	2685.52	2783.23	2409.49	2499.16	2711.49	3011.82	2570.66	2780.03	2368.18	2592.86	2395.75	2533.7	-0.044973	0.0949915	-0.473443	0.635897	0.850259	NO	NA	-0.0605425	0.0949955	-0.63732	0.523917	0.997998	NO	NA	39S ribosomal protein L41, mitochondrial
LOC100642221	1699.94	1809.69	2139.93	1949.67	1702.09	1941.45	2052.69	1685.6	2223.06	1880.73	1617.92	2171.14	1968.74	2027.19	1831.58	2143.02	1966.64	2007.8	1903.28	1989.36	1779.48	1781.95	1921.5	0.0117445	0.0861532	0.136322	0.891567	0.963299	NO	NA	-0.0905815	0.0862456	-1.05027	0.293593	0.997998	NO	NA	pseudouridine-5'-phosphatase
LOC100642223	5655.49	4616.24	5564.47	5237.23	8541.94	5309.29	4774.54	4327.18	6842.22	4695.97	5010.61	11754.7	5752.43	12146.1	7738.54	5395.67	5996.52	8476.89	6033.19	9146.17	7699.59	6687.14	6700.1	-0.146585	0.219315	-0.668378	0.503893	0.782625	NO	NA	-0.114419	0.219233	-0.521905	0.601737	0.997998	NO	NA	mannose-1-phosphate guanyltransferase beta
LOC100642224	4742.36	5018.27	5351.31	4663.5	5222.35	5332.3	4571.79	4296.9	6084.21	4530.37	4957.14	7204.27	5747.55	6036.37	5314.9	5108.74	5829.23	5407.39	5380.64	5320.78	5671.4	5317.88	5323.17	-0.0334201	0.0915383	-0.365095	0.715041	0.892035	NO	NA	-0.125925	0.0914945	-1.37631	0.168727	0.997998	NO	NA	26S proteasome non-ATPase regulatory subunit 11
LOC100642225	783.662	915.24	969.735	905.115	809.541	1002.85	902.668	862.031	848.328	793.963	803.129	926.735	971.022	869.141	864.683	944.004	943.979	996.799	898.341	967.699	887.818	841.538	895.819	-0.0965677	0.0713948	-1.35259	0.176187	0.47841	NO	NA	-0.00370168	0.0714551	-0.0518043	0.958685	0.997998	NO	NA	phosphatidylinositol N-acetylglucosaminyltransferase subunit Q
LOC100642226	3591.35	3898.27	4105.47	3275.65	5908.88	4608.23	4487.9	4003.65	3506.63	4362.96	3085.17	5074.47	3442.17	3313.92	3292.59	3558.74	3708.87	4522.32	3325.88	3254.42	3196.32	3966.87	3885.94	-0.0285633	0.12436	-0.229683	0.818338	0.937338	NO	NA	-0.108392	0.124517	-0.870502	0.384026	0.997998	NO	NA	protein Malvolio
LOC100642227	516.92	440.167	514.797	495.669	439.266	473.467	701.328	591.424	488.468	673.819	567.335	360.989	477.737	295.522	436.983	467.156	440.247	401.197	486.473	413.833	554.51	512.959	488.648	0.331415	0.128847	2.57216	0.0101065	0.0891712	NO	NA	0.191558	0.130536	1.46747	0.142248	0.997998	NO	NA	uncharacterized protein LOC100642227
LOC100642228	1245.94	1239.87	1020.19	1244.87	1175.04	1039.17	1193.12	1621.01	884.063	1317.18	1561.62	1053.79	1105.81	1120.35	1323.95	1048.73	1098.15	1089.97	1145.05	1258.29	1048.38	1184.71	1182.69	0.175464	0.125588	1.39714	0.162372	0.456953	NO	NA	0.0303911	0.126026	0.241149	0.809439	0.997998	NO	NA	DNA-binding protein RFX2
LOC100642229	1881.24	1750.52	1644.92	1882.03	2173.61	1724.45	2053.43	2352.92	1368.91	2043.22	2237.22	1749.99	1676.71	2010.32	2043.92	1916.33	1731.61	1954.96	1711.05	1838.83	1672.76	1978.62	1881.71	0.14254	0.113387	1.25711	0.208715	0.518921	NO	NA	-0.0393841	0.113626	-0.346612	0.728883	0.997998	NO	NA	macoilin-1
LOC100642233	98.6226	95.989	56.3371	76.9126	56.2816	57.9257	64.2065	94.3453	35.0591	74.3129	56.992	83.2814	63.3578	74.7782	76.5828	64.4538	67.7177	73.5946	89.8402	88.3248	76.1785	51.0023	71.6407	-0.199336	0.236502	-0.842849	0.399313	0.708427	NO	NA	0.107355	0.236337	0.454244	0.649653	0.997998	NO	NA	doublesex- and mab-3-related transcription factor A2-like
LOC100642234	1868.69	2148.25	2025.72	1966.9	2041.74	2427	2034.88	1799.45	2138.59	1637.08	1781.73	2105.15	2289.89	2154.26	2100.37	2069.64	2265.59	2134.28	2310.28	2261.69	2042.68	1958.5	2071.02	-0.160576	0.0772431	-2.07883	0.0376327	0.203722	NO	NA	-0.00261047	0.0771774	-0.0338242	0.973017	0.998593	NO	NA	zinc finger protein 543
LOC100642236	532.084	546.232	486.599	511.238	411.848	519.214	401.844	379.527	355.21	603.453	484.612	346.577	431.366	456.61	465.435	534.679	470.13	341.948	421.589	475.679	448.282	408.06	456.01	-0.183352	0.138773	-1.32124	0.186423	0.491077	NO	NA	-0.100742	0.139648	-0.721401	0.470663	0.997998	NO	NA	tyramine receptor 1
LOC100642237	0	1.91717	0	2.49318	3.11319	0.732985	0.821665	0	0.973697	0	0	3.08442	0.74983	0	0	1.94089	0.836381	1.00623	0.656398	2.69307	0	3.4056	1.11021	-1.60805	1.39257	-1.15474	0.248197	NA	NO	NA	0.332039	1.24536	0.26662	0.789762	0.997998	NO	NA	cytochrome c oxidase subunit 6B1
LOC100642239	653.306	652.966	479.067	664.888	811.251	514.208	633.065	982.619	172.604	625.705	415.27	460.675	581.966	575.545	800.131	667.263	625.916	750.919	461.741	604.121	438.482	868.184	610.904	-0.131519	0.297406	-0.442221	0.658329	0.862865	NO	NA	-0.0203999	0.297492	-0.0685729	0.94533	0.997998	NO	NA	monocarboxylate transporter 10
LOC100642240	6599.95	6991.41	7269.58	6689.63	7460.92	6977.23	7055.84	7657.23	5605.52	8756.71	6977.55	5706.91	6275.35	7425.76	6593.77	6534.54	6571.36	6580.87	6205.84	6195.84	6169.53	7403.52	6804.77	0.0609615	0.0903035	0.675074	0.499629	0.780627	NO	NA	-0.0249597	0.0904102	-0.276072	0.782493	0.997998	NO	NA	protein alan shepard
LOC100642241	638.678	511.318	546.488	392.704	1165.54	492.089	602.811	790.819	605.928	631.461	675.314	823.903	508.843	998.735	588.896	406.326	443.428	621.404	423.424	542.677	616.807	686.453	623.366	0.184614	0.248324	0.743441	0.457215	0.749756	NO	NA	-0.18498	0.248757	-0.743617	0.457108	0.997998	NO	NA	uncharacterized protein LOC100642241
LOC100642242	1786.47	1413.48	854.774	1541.99	1559.44	790.553	1044.04	1805.98	838.693	1358.13	1411.89	1078.36	1108.69	1277.32	1023.34	1184.05	813.029	1209.1	900.151	908.052	1267.6	1206.71	1199.17	-0.0369479	0.2198	-0.168098	0.866507	0.954509	NO	NA	0.0249365	0.220186	0.113252	0.909831	0.997998	NO	NA	venom protease
LOC100642243	2091.74	2136.08	2262.49	2080.02	2430.6	2337.91	2234.58	1963.21	2295.91	1950.61	2234.08	2764.51	2258.07	2871.22	2422.1	2243.17	2315.24	2415.23	2362.84	2494.21	2402.47	2288.81	2311.6	-0.0439824	0.0735122	-0.5983	0.549639	0.807733	NO	NA	-0.0596667	0.0734212	-0.812664	0.416411	0.997998	NO	NA	golgin subfamily A member 2
LOC100642244	1164.54	913.313	701.08	889.456	801.126	797.981	768.125	1048.26	534.872	1290.83	1136.17	532.358	761.116	769.768	851.406	723.801	670.256	675.798	667.943	756.539	885.565	841.68	826.454	0.12501	0.189962	0.658076	0.510489	0.786181	NO	NA	0.08513	0.190698	0.446412	0.6553	0.997998	NO	NA	facilitated trehalose transporter Tret1-2 homolog
LOC100642245	1362.64	1348.9	1285.09	1386.72	1251.22	1329.23	1503.67	1537.4	1285.06	1490.92	1504.83	1177.91	1228.13	1106.39	1221.58	1326.51	1320.67	1205.36	1324.2	1293.36	1197.99	1165.92	1311.53	0.132202	0.0596816	2.21513	0.0267515	0.164619	NO	NA	0.0126938	0.0606518	0.20929	0.834222	0.997998	NO	NA	zinc finger protein 345
LOC100642246	1770.48	1932.53	2025.08	1955.16	1733.17	2025.56	2161.15	1852.11	2311.6	1916.36	2067.7	1741.8	1982.08	1700.39	1857.11	2007.19	2032.72	1799.39	2075.59	1700.93	1773.5	1776.57	1918.1	0.097885	0.07378	1.32671	0.184603	0.489563	NO	NA	-0.0347861	0.0741758	-0.468969	0.639092	0.997998	NO	NA	ataxin-7-like protein 3
LOC100642247	1416.28	1394.75	1398.26	1298.94	1765.95	1361.23	1566.32	1397.67	1435.98	1307.65	1348.66	1846.67	1437.7	1985.72	1646.76	1346.29	1445.26	1671.58	1379.39	1691.91	1506.08	1500.89	1506.82	-0.000280682	0.10233	-0.00274291	0.997811	0.999501	NO	NA	-0.0811251	0.10226	-0.793325	0.427588	0.997998	NO	NA	phosphatidylinositol 3-kinase catalytic subunit type 3
LOC100642248	2.03476	0	7.24355	1.85996	3.12987	2.19988	0	1.96531	8.76581	2.22008	1.50012	0	0.75523	4.77247	1.25577	0.644349	2.50875	1.00687	0.655674	2.67547	1.08778	1.1332	2.15522	-0.479993	0.955164	-0.502524	0.615299	0.839811	NO	NA	-0.00766458	1.0886	-0.00704078	0.994382	0.999299	NO	NA	homeobox protein 2-like
LOC100642249	851.002	900.661	843.389	978.938	943.821	1002.91	869.715	790.291	1088.52	878.097	802.048	1216.46	1031.19	902.305	1024.31	1080.81	1087.1	949.203	1045.55	941.445	1003.56	1006.74	965.366	-0.0593197	0.0881807	-0.672706	0.501134	0.78107	NO	NA	-0.0902145	0.0879208	-1.02609	0.30485	0.997998	NO	NA	vesicle transport protein GOT1B
LOC100642250	4137.76	2716.02	2484.56	2737.25	6697.73	2259.3	2328.86	3177.93	3206.38	3371.44	3150.29	5984.93	2597.8	6776.96	3433.94	2772.01	2245.36	3630.21	2801.06	4433.28	4462.52	4311.84	3623.52	-0.134999	0.29566	-0.456603	0.647957	0.857957	NO	NA	-0.0478357	0.295617	-0.161816	0.87145	0.997998	NO	NA	DNA-binding protein inhibitor ID-2
LOC100642251	1585.28	1714.02	1586.36	1522.58	1535.72	1715.95	1460.61	1367.84	1567.19	1304.69	1606.71	1790.9	1615.51	1557.4	1644.8	1631.42	1616.57	1607.4	1616.21	1627.93	1702.93	1481.06	1584.5	-0.137008	0.0605839	-2.26146	0.0237308	0.153395	NO	NA	-0.0349485	0.0606042	-0.576669	0.564163	0.997998	NO	NA	anaphase-promoting complex subunit 5
LOC100642252	951.095	898.007	841.016	757.63	893.239	745.986	1057.53	867.641	726.736	1154.36	1062.5	612.603	741.305	615.402	610.415	628.04	742.885	579.238	683.837	625.721	702.853	768.05	784.822	0.229222	0.108743	2.10792	0.035038	0.194728	NO	NA	-0.0113331	0.110567	-0.1025	0.91836	0.997998	NO	NA	optomotor-blind protein
LOC100642254	681.887	658.571	659.126	641.564	636.166	646.672	680.079	640.812	763.433	643.2	635.799	650.746	640.956	568.047	631.458	657.572	598.463	686.708	696.496	629.16	712.867	654.042	655.174	0.0394454	0.0591123	0.667295	0.504583	0.783223	NO	NA	0.117615	0.0599646	1.96141	0.0498309	0.864704	NO	NA	general transcription factor IIE subunit 1
LOC100642255	1668.81	1465.67	1658.75	1698.66	2398.43	1695.29	1833.83	1642.14	1813.41	1648.31	1586.9	2628.13	1602.23	3293.3	2118.01	1655.66	1681.39	2339.67	1706.23	2534.34	2020.84	1947.05	1938.05	-0.0262528	0.17624	-0.148961	0.881585	0.96038	NO	NA	-0.0529019	0.176084	-0.300436	0.763845	0.997998	NO	NA	protein odr-4 homolog
LOC100642256	4193.35	3677.74	4235.89	3921.04	7577.88	4322.02	4201.99	3654.57	4399.44	3884.97	3790.73	9381.32	3929.35	10493.3	6528.81	4319.91	4381	7141.78	4462.63	6701.1	5261.3	5353.37	5264.25	-0.154439	0.23745	-0.65041	0.515428	0.789086	NO	NA	-0.216057	0.23736	-0.910253	0.362689	0.997998	NO	NA	minor histocompatibility antigen H13
LOC100642257	2.02891	0.960543	0.804773	1.24254	0	2.19919	0.824058	0	0	0	2.99673	0	0	6.36719	0	1.29047	2.51035	1.00671	1.96587	0	4.35046	1.13245	1.3491	-0.955861	1.36789	-0.698783	0.484688	NA	NO	NA	0.132553	1.21079	0.109476	0.912825	0.997998	NO	NA	3-hydroxyacyl-CoA dehydrogenase type-2-like
LOC100642258	961.043	978.328	1009.41	974.218	919.931	1078.74	998.031	885.392	994.089	829.808	931.356	962.733	1076.98	1025.17	1047.54	1080.67	1179.15	958.006	1122.63	1060.64	1041.53	906.626	1001	-0.113282	0.0662095	-1.71096	0.0870886	0.324551	NO	NA	-0.0411601	0.0660813	-0.622871	0.533369	0.997998	NO	NA	uncharacterized protein F21D5.5
LOC100642259	142.878	220.988	210.028	223.822	126.449	148.773	150.876	175.016	144.042	136.278	185.714	154.099	234.925	183.092	235.895	324.709	262.112	182.724	200.818	148.851	154.624	134.979	185.531	-0.234066	0.187641	-1.24742	0.212245	0.522986	NO	NA	-0.435581	0.186614	-2.33413	0.0195891	0.633279	NO	NA	transmembrane protein 186
LOC100642260	1713.98	1792.29	1604.15	1809.79	1847.59	1687.54	1965.1	1970.91	1508.03	1918.77	1992.88	1556.78	1588.32	1503.07	1648.73	1803.41	1565.31	1637.96	1607.4	1700.63	1634.16	1760.58	1718.97	0.110385	0.0707186	1.5609	0.118548	0.385459	NO	NA	0.0382965	0.0712803	0.537267	0.591083	0.997998	NO	NA	calcium homeostasis endoplasmic reticulum protein
LOC100642261	6366.79	4417.81	5548.82	5407.31	9087.05	4537.27	4773.1	5387.1	5876.28	5149.85	5210.9	8357.4	4907.19	8972.33	6998.23	5140.14	5504.75	7400.87	5353.75	8054.64	6782.03	6511.68	6170.24	-0.135081	0.188037	-0.718376	0.472525	0.760598	NO	NA	0.0209215	0.187996	0.111287	0.911388	0.997998	NO	NA	probable methylmalonate-semialdehyde dehydrogenase [acylating], mitochondrial
LOC100642262	1545.38	1668.68	1780.39	1629.89	1648.66	1892.07	1688.99	1593.72	1746.58	1510.19	1773.55	1846.68	1823.5	1764.04	1849.56	1766.98	1961.56	1781.32	1989.73	1655.53	1672.33	1655.36	1738.4	-0.0290922	0.0664932	-0.437522	0.661733	0.86497	NO	NA	-0.0657305	0.0665077	-0.988314	0.322999	0.997998	NO	NA	xylosyltransferase oxt
LOC100642263	2493.94	2017.28	2231.86	2151.81	3385.78	2068.67	1805.39	2375.05	2678.54	2388.61	2872.88	4277.5	2088.63	6310.71	2630.42	2132.7	2298.16	2967.89	2291.54	3126.09	2936.88	2958.71	2749.5	0.0561861	0.246306	0.228115	0.819557	0.937774	NO	NA	-0.229274	0.246215	-0.931193	0.351754	0.997998	NO	NA	alkaline phosphatase
LOC100642264	10437	11410.9	12840.8	12409.7	8582.12	10926.3	9421.12	10715.5	8651.54	9591.75	9408.72	8574.41	11766.4	10324.6	11393.2	13413.1	13491	10089.9	11401	10015.1	10118.7	9869.26	10675.1	-0.252179	0.105008	-2.40152	0.0163272	0.120376	NO	NA	-0.113241	0.104982	-1.07866	0.280738	0.997998	NO	NA	NADP-dependent malic enzyme
LOC100642265	415.727	256.481	197.152	370.364	285.754	343.037	259.615	418.802	202.457	422.209	206.729	403.794	386.393	254.694	247.25	241.997	309.803	220.066	227.027	272.103	267.83	505.836	305.233	-0.00954297	0.265462	-0.0359485	0.971323	0.992283	NO	NA	-0.0852769	0.265967	-0.32063	0.748491	0.997998	NO	NA	uncharacterized protein LOC100642265
LOC100642267	1751.81	1516.07	1703.89	1528.06	2001.21	1462.5	1546.93	1454.05	1872.52	1619.83	1597.06	2414.87	1495.97	2703.29	1671.39	1603.45	1556.06	2066.41	1535.87	2209.72	1972.94	1854.12	1779	-0.00736543	0.15051	-0.0489366	0.96097	0.990448	NO	NA	-0.00491336	0.1504	-0.0326686	0.973939	0.998593	NO	NA	GDP-Man:Man(3)GlcNAc(2)-PP-Dol alpha-1,2-mannosyltransferase
LOC100642269	204.63	147.772	224.561	107.211	157.985	154.006	162.891	127.733	97.4117	383.932	291.094	97.1941	72.4582	120.889	257.408	298.894	220.835	203.519	254.37	97.6184	232.842	162.023	185.331	0.395924	0.382677	1.03462	0.300847	0.622892	NO	NA	-0.00239034	0.383116	-0.0062392	0.995022	0.999334	NO	NA	meckelin
LOC100642270	34578.1	31753.4	30652	32233	31554.7	28828.7	28975.4	31631.5	24984.7	33815.5	26739.2	24427	27418.7	31871.8	31321.5	28022.3	29984.1	30574	27003.7	32693.7	29606.7	29663.1	29924.2	-0.119968	0.0849596	-1.41207	0.157931	0.452508	NO	NA	0.0615222	0.0849771	0.723985	0.469075	0.997998	NO	NA	sodium- and chloride-dependent transporter XTRP3
LOC100642271	1756.74	1681.89	1846.58	1770.19	1597.73	1800.84	1836.35	1754.67	1764.98	1614.34	1665.49	1696.12	1867.25	1550.89	1685.56	1738.07	1784.81	1815.98	1842.62	1776.32	1774.87	1676.73	1740.86	-0.0220472	0.0519496	-0.424397	0.671277	0.869031	NO	NA	0.0525403	0.0521995	1.00653	0.314161	0.997998	NO	NA	integrator complex subunit 11
LOC100642272	5505.87	5880.78	4646.12	6262.89	7126.51	4443.23	4410.29	5876.24	22621.4	9316.97	13153.2	10824.2	8980.24	10100.4	6449.04	4596.84	5593.05	4729.92	5685.87	6272.22	10390.2	18472.2	8242.62	1.00038	0.376944	2.65391	0.00795644	0.0774881	NO	NA	0.208989	0.376947	0.554426	0.579288	0.997998	NO	NA	very-long-chain 3-oxoacyl-CoA reductase
LOC100642273	1388.21	1515.43	1607.22	1403.44	1548.14	1586.12	1536.2	1532.77	1537.91	1381.32	1480.91	1537.9	1463.94	1473.06	1450.23	1627.47	1466.02	1561.95	1662.04	1535.65	1463.49	1399.56	1507.23	-0.0141309	0.0582877	-0.242434	0.808444	0.934785	NO	NA	0.0229065	0.0585547	0.391198	0.695651	0.997998	NO	NA	dnaJ homolog subfamily C member 11
LOC100642274	560.075	569.526	720.224	722.988	588.898	747.696	820.616	538.73	843.991	672.79	569.503	628.904	631.391	458.385	553.522	778.662	696.618	609.518	730.834	545.324	593.292	645.219	646.669	0.0728499	0.148922	0.489181	0.624713	0.844176	NO	NA	0.00705476	0.149519	0.0471832	0.962367	0.998307	NO	NA	protein SYS1 homolog
LOC100642275	344.95	220.728	228.579	231.233	229.892	206.795	315.158	278.087	124.674	290.675	153.022	236.013	208.263	241.801	229.77	200.381	196.534	274.11	152.113	254.149	171.924	299.155	231.273	-0.00199861	0.217338	-0.00919584	0.992663	0.99809	NO	NA	-0.0236546	0.218515	-0.108252	0.913796	0.997998	NO	NA	uncharacterized protein LOC100642275
LOC100642277	153.95	171.853	212.831	126.724	272.65	169.199	214.103	202.449	124.555	210.582	242.023	154.426	114.632	235.169	129.366	167.861	97.401	160.618	143.716	178.425	175.126	115.339	171.5	0.156762	0.230312	0.68065	0.496093	0.77764	NO	NA	0.013659	0.232826	0.0586664	0.953218	0.997998	NO	NA	DNA-binding protein D-ETS-4
LOC100642278	2546.02	2692.95	2828.96	2582.01	2581.87	2737.93	3185.14	2879.44	2194.13	2671.4	2880.46	2468.36	2599.48	2298.23	2707.34	2582.31	2715.32	2560.61	2915.68	2948.62	2436.98	2398.48	2655.08	0.055404	0.0854889	0.648084	0.516931	0.789402	NO	NA	0.0470222	0.0857204	0.548554	0.583312	0.997998	NO	NA	uncharacterized protein LOC100642278
LOC100642279	51.9198	31.6656	23.3414	45.86	65.6961	30.8012	27.9716	41.2677	14.6117	52.1521	15.0047	37.0261	36.9833	54.0824	27.6242	39.2948	25.0946	26.1958	28.1906	32.0942	32.6415	33.991	35.1596	-0.433264	0.339871	-1.27479	0.202384	0.509875	NO	NA	-0.255317	0.343189	-0.743954	0.456904	0.997998	NO	NA	uncharacterized protein LOC100642279
LOC100642280	2754.89	2961.77	3140.5	3126.16	2763.13	3323.28	3103.34	2781.95	3224.83	2581.48	2827.68	2756.4	3333.32	2779.23	2998.23	3250.23	3584.08	2888.55	3411.56	2742.5	2855.35	2697.08	2994.8	-0.0792542	0.0817532	-0.969432	0.332329	0.652709	NO	NA	-0.0685923	0.0818272	-0.838257	0.401886	0.997998	NO	NA	protein will die slowly
LOC100642281	3304.25	3857.22	2674.89	3547.03	3950.2	2794.7	4769.38	3631.7	3219.44	4581.59	3376.23	2847.54	3798.85	2823.96	3524.05	3282.71	3810.72	3605.24	3384.89	4577.61	3282.73	4411.07	3593.45	0.231767	0.142735	1.62376	0.104427	0.357625	NO	NA	0.189001	0.142815	1.3234	0.185704	0.997998	NO	NA	mediator of DNA damage checkpoint protein 1
LOC100642282	1740.77	2272.71	2580.08	2137.75	1967.42	2347.48	2133.83	1659.19	2717.46	1873.78	2041.92	2431.45	2602.98	1938.25	2023.54	2422.04	2748.38	2116.18	2591.52	1880.1	2327.1	1976.01	2205.91	-0.0763939	0.134857	-0.56648	0.571068	0.819037	NO	NA	-0.103629	0.134863	-0.7684	0.442249	0.997998	NO	NA	transmembrane protein 256 homolog
LOC100642283	793.849	852.291	905.601	817.585	745.355	896.364	822.354	773.035	1189.33	757.261	933.459	1021.46	1019.98	885.691	754.73	836.415	936.769	873.492	837.405	861.426	981.453	996.174	885.976	0.0985873	0.115489	0.853648	0.3933	0.704314	NO	NA	0.000461832	0.115593	0.00399532	0.996812	0.999686	NO	NA	histone chaperone asf1
LOC100642284	3376.24	3598.3	3606.03	3507.39	3362.09	3561.4	3541.45	3450.74	3155.97	3321.2	3094.75	3757.44	3686.85	3589.01	3609.46	3727.15	3771.89	3608.08	3693.79	3882.5	3266.37	3389.76	3525.36	-0.0807821	0.0478788	-1.68722	0.0915607	0.33346	NO	NA	-0.0478901	0.0478927	-0.999945	0.317337	0.997998	NO	NA	serine/threonine-protein phosphatase 6 regulatory subunit 3
LOC100642285	1264.47	1256.32	1282.92	1384.55	1596.55	1292.79	1319.21	1415.06	2495.3	1628.52	2313.11	2207.26	1652.29	1924.96	1520.45	1205	1240.11	1505.79	1420.89	1399.38	1626.82	2305.01	1602.58	0.489283	0.187238	2.61317	0.00897078	0.0832443	NO	NA	-0.0138909	0.187321	-0.0741555	0.940887	0.997998	NO	NA	motile sperm domain-containing protein 2
LOC100642287	5887.58	6308.58	7211.43	7230.92	6212.8	7634.65	6993.34	5708.04	8542.53	6586.69	6024.97	6592.53	6728.12	6480.12	5858.35	7397.58	7022.1	7598.9	7835.82	6834.1	7067.46	5977.03	6806.07	-0.0175173	0.102237	-0.171339	0.863957	0.953673	NO	NA	0.101359	0.102267	0.99112	0.321627	0.997998	NO	NA	ER membrane protein complex subunit 7
LOC100642288	38.6618	40.3082	30.5842	34.719	50.0418	21.9991	45.2603	38.3237	56.4916	44.3758	52.5051	26.2227	40.7443	36.5891	22.6	43.1713	17.5616	30.2347	28.1941	29.4301	29.3801	38.5288	36.1785	0.42376	0.251724	1.68343	0.0922914	0.334485	NO	NA	-0.0312133	0.266293	-0.117214	0.906691	0.997998	NO	NA	innexin inx7
LOC100642289	13585.3	13001.9	11642	14999.6	11148	12252.1	15235.6	15151.3	9603.45	13954	12174.8	8578.47	10165.5	9527.45	11015	13481.2	10107.1	12665.6	11421.6	12007.5	10649.3	11080.1	11974.8	0.0391303	0.125068	0.312872	0.754378	0.911421	NO	NA	0.159224	0.125132	1.27245	0.203215	0.997998	NO	NA	equilibrative nucleoside transporter 4
LOC100642290	1769.87	2023.57	1744.2	1819.17	1720.82	1824.67	1853.29	2349.2	967.349	1869.89	2004.83	1564.47	1750.56	1490.37	2134.67	1884.62	1844.69	1757.9	1879.48	2093.79	1655.94	1748.14	1806.88	-0.00946609	0.157331	-0.0601666	0.952023	0.988511	NO	NA	0.0414388	0.157439	0.263206	0.792392	0.997998	NO	NA	ras GTPase-activating protein 3
LOC100642291	3758.36	4080.05	3941.28	3667.84	3954.44	4112.21	3557.05	3350.02	3666.89	3343.43	3789.02	4272.48	4101.03	5249.99	4254.95	3925.17	4248.58	4031.79	4018.2	4080.7	4069.85	3813.46	3967.58	-0.144006	0.0649643	-2.21669	0.0266444	0.164334	NO	NA	-0.118076	0.0648899	-1.81964	0.0688134	0.943042	NO	NA	phosphatidylserine synthase 1
LOC100642292	1506.06	1815.68	1380.61	1734.62	1248.89	1644.67	1345.19	1457.48	1018.1	1454.65	1396.68	1169.28	1765.03	1114.41	1692.55	1894.16	1731.97	1232.44	1628.99	1501.42	1564.54	1186.62	1476.55	-0.257278	0.144106	-1.78534	0.0742065	0.298037	NO	NA	-0.0922806	0.144152	-0.640163	0.522067	0.997998	NO	NA	heparan sulfate glucosamine 3-O-sulfotransferase 6
LOC100642293	6039.97	5487.62	5246.57	6048.31	6724.85	5337.71	5075.83	7204.54	4374.83	6466.75	6481.02	3979.43	4725.61	4906.18	4610.7	6009.1	4902.38	5558.99	4921.54	4506.41	5256.95	5454.34	5423.62	0.0235566	0.124259	0.189576	0.849642	0.948119	NO	NA	0.0851514	0.1244	0.684496	0.493662	0.997998	NO	NA	DNA N6-methyl adenine demethylase
LOC100642294	4532.01	4948.29	5550.11	4830.16	4548.41	5063.62	5361.35	5082.57	6664.17	4855.65	5275.94	5306.69	5438.37	4942.61	4947.3	4632.87	5244.95	4758.71	4862.04	5229.84	5148.03	4969.02	5099.67	0.135349	0.075876	1.78382	0.0744523	0.298217	NO	NA	-0.0150297	0.0759868	-0.197794	0.843206	0.997998	NO	NA	protein ABHD4
LOC100642295	58526.2	53106.3	58789.6	56457.1	56685.5	59639	58611.6	59263.2	45560	70201.3	52311.1	41473.9	51024.4	43092.4	42546.3	58093.6	55496.1	55805.8	49930	43594.8	48637.4	57365	53464.1	0.0183585	0.110366	0.166342	0.867888	0.954854	NO	NA	0.0437194	0.11038	0.396081	0.692045	0.997998	NO	NA	chondroadherin-like protein
LOC100642297	1474.11	1699.39	1695.07	1316.31	3470.94	1463.05	1231.57	1240	1271.21	1060.8	2154.67	2997.57	1381.97	5852.03	2700.89	1323.14	1793.42	3669.44	1711.76	2832.32	2246.83	2029.26	2118.9	-0.32957	0.338457	-0.973742	0.330185	0.650447	NO	NA	-0.18205	0.338209	-0.538276	0.590386	0.997998	NO	NA	lysozyme
LOC100642298	171.008	145.859	88.5357	104.743	125.129	89.4685	124.234	128.719	60.3934	133.149	51.0136	91.0194	76.2259	68.3999	80.36	120.468	103.718	114.866	95.0638	82.9163	84.8696	75.9155	100.731	-0.236951	0.259113	-0.914467	0.360471	0.676846	NO	NA	-0.0273602	0.262884	-0.104077	0.917108	0.997998	NO	NA	uncharacterized protein LOC100642298
LOC100642299	9062.86	7966.62	7350.73	7533.92	9677.4	7467.12	8538.36	9246.43	7595.96	11332.9	8258.81	6939.91	7288.56	8602.39	6835.57	7278.47	6461.31	7494.33	6925.27	6571.25	7776.77	8492.13	7940.77	0.163267	0.105113	1.55324	0.120365	0.38914	NO	NA	0.013109	0.105237	0.124566	0.900867	0.997998	NO	NA	unconventional myosin-XVIIIa
LOC100642300	10195.7	10090	9423.49	9697.18	12293.2	9396	8967.73	12172.4	8362.31	10710.1	11759.1	8858.12	9176.96	12642.7	10209.5	9874.76	9648.04	9602.14	9392.51	9626.82	9655.21	10871.7	10119.3	0.0327927	0.110957	0.295544	0.767578	0.916862	NO	NA	-0.0378916	0.110995	-0.34138	0.732817	0.997998	NO	NA	guanine nucleotide-binding protein G(I)/G(S)/G(T) subunit beta-1
LOC100642301	812.434	804.37	674.439	824.283	914.606	782.372	699.66	852.045	1289.42	900.653	1064.88	923.826	990.386	800.274	794.711	748.282	821.839	807.493	757.399	778.827	995.749	1000.76	865.396	0.253258	0.137821	1.83759	0.0661224	0.280095	NO	NA	0.0429033	0.138171	0.310509	0.756174	0.997998	NO	NA	CDP-diacylglycerol--glycerol-3-phosphate 3-phosphatidyltransferase, mitochondrial
LOC100642302	16.26	6.72007	8.85274	13.6501	15.6308	10.9979	7.40998	9.82837	21.423	18.8526	19.494	4.62618	12.8193	11.1381	20.0862	5.15737	4.17925	12.1005	6.55831	9.37035	28.2969	13.6022	12.5934	0.293925	0.481692	0.610192	0.541735	0.803724	NO	NA	0.623822	0.497274	1.25448	0.209666	0.997998	NO	NA	carbonic anhydrase 1-like
LOC100642304	758.223	788.419	748.406	767.508	738.973	832.772	729.037	579.001	906.363	636.296	644.527	763.085	841.774	596.814	675.303	772.079	903.083	727.452	812.119	718.003	822.939	710.922	748.777	-0.162696	0.112321	-1.44849	0.147479	0.434994	NO	NA	0.0131748	0.112441	0.117171	0.906724	0.997998	NO	NA	exosome complex component CSL4
LOC100642305	15735.8	15928.2	16359.6	16094.9	15669.6	16616.9	16832	20190.1	13140.2	19659.7	19117.4	10471.5	14204	13503.6	14895.6	15563.5	16401.5	13256.6	16090.6	14098.9	15655.7	14038.3	15614.7	0.12578	0.10925	1.15131	0.249606	0.568809	NO	NA	0.0713392	0.109292	0.652739	0.513924	0.997998	NO	NA	guanine nucleotide-binding protein G(o) subunit alpha
LOC100642306	345.634	489.095	472.922	517.164	507.836	542.333	418.68	300.879	585.254	436.481	378.694	362.63	720.8	737.047	409.848	328.865	500.23	391.042	651.902	399.435	738.663	408.916	483.834	-0.254359	0.224159	-1.13473	0.25649	0.576709	NO	NA	0.0953315	0.223856	0.425861	0.670209	0.997998	NO	NA	protein I'm not dead yet
LOC100642307	1664.97	1973.85	1886.72	1813.56	1928.46	1919.33	1920.59	1743.73	1490.86	1713.45	1705.57	1833.19	1913.94	1784.08	2032.16	1938.47	2054.37	1894.34	2000.87	2096.45	1840.75	1781.87	1860.53	-0.119249	0.0678837	-1.75667	0.0789746	0.309005	NO	NA	-0.00451083	0.0678753	-0.0664576	0.947014	0.997998	NO	NA	tyrosine-protein kinase hopscotch
LOC100642308	2151.48	2233.08	2296.27	2257.51	2091.07	2444.19	1912.19	1857.13	2744.88	1881.73	2295.47	2536.09	2675.22	2538.83	2519.99	2328.36	2770.92	2421.44	2707.78	2403.47	2623.41	2305.89	2363.47	-0.0967986	0.0884902	-1.09389	0.274003	0.594929	NO	NA	-0.0177449	0.0883356	-0.200881	0.840792	0.997998	NO	NA	glutathione S-transferase C-terminal domain-containing protein homolog
LOC100642309	6839.64	6389.76	7365.49	6906.14	6618.18	7395	7758.93	6766.79	8989.93	6686.09	7196.39	6842.2	7120.88	6121.15	6212.94	7115.11	7023.78	6799.31	7508.54	6770.58	6871.75	6493.84	6990.56	0.0980561	0.0746271	1.31395	0.188864	0.494375	NO	NA	0.0438743	0.0747266	0.587131	0.557116	0.997998	NO	NA	transcription factor BTF3 homolog 4
LOC100642311	1368.86	1421.69	1426.74	1420.56	1191.42	1531.21	1222.25	1113.86	1402.6	1145.84	1340.74	1482.63	1538.79	1311.68	1327.87	1380.99	1613.31	1381.97	1527.51	1439.6	1529.68	1395.02	1387.04	-0.174783	0.0782888	-2.23254	0.0255795	0.160231	NO	NA	0.0194048	0.0781523	0.248294	0.803907	0.997998	NO	NA	myotubularin-related protein DDB_G0290005
LOC100642313	2323.46	2414.91	2736.78	2652.21	2342.27	2681.5	2676.49	2349.53	3099.2	2163.76	2432.4	2852.49	2796.37	3079.24	2657.44	2698.78	2927.89	2571.07	2867.45	2533.82	2567.02	2460.29	2631.11	-0.0113441	0.0788155	-0.143932	0.885554	0.96148	NO	NA	-0.103958	0.078807	-1.31915	0.18712	0.997998	NO	NA	ubiquitin carboxyl-terminal hydrolase 46
LOC100642314	1308.47	1618.69	1645.19	1599.9	1436.06	1706.58	1580.24	1549.45	1335.57	1467.03	1448.07	1476.5	1626.7	1523.79	1528.16	1647.64	1597.84	1581.65	1703.81	1589.79	1380.69	1283.65	1528.89	-0.0851013	0.0812405	-1.04752	0.294859	0.616989	NO	NA	-0.0439185	0.0814014	-0.539529	0.589522	0.997998	NO	NA	trafficking protein particle complex subunit 10
LOC100642315	1205.19	1244.88	1400.41	1240.89	1358.74	1491.46	1575.31	1200.88	1718.97	1412.09	1312.46	1533.11	1418.23	1275.93	1221.6	1165.17	1368.75	1366.85	1333.09	1351.4	1334.15	1145.77	1348.88	0.13662	0.0973876	1.40285	0.160662	0.455104	NO	NA	-0.0335325	0.0977778	-0.342946	0.731639	0.997998	NO	NA	nucleolar protein 56
LOC100642316	574.064	507.635	228.582	371.885	322.199	184.802	243.537	423.498	180.204	274.059	157.539	754.37	635.448	882.845	390.497	411.663	360.496	239.814	450.411	314.29	594.093	435.104	406.229	-0.550437	0.335077	-1.64271	0.100442	0.351452	NO	NA	-0.475466	0.333691	-1.42487	0.154195	0.997998	NO	NA	protein msta
LOC100642318	7700.89	9569.29	9877.33	7094.39	8791.6	9693.3	10408	8294.09	9398.82	10091.3	6738.12	7059.27	8247.17	7592.49	6697.45	7681.2	8138.29	8751.25	8372.3	6735.23	7754.78	7209.84	8268.02	0.05319	0.115173	0.461828	0.644205	0.85576	NO	NA	0.0167762	0.115267	0.145542	0.884283	0.997998	NO	NA	opioid-binding protein/cell adhesion molecule homolog
LOC100642319	3262.36	3118.18	3520.63	3194.28	3945.68	2993.04	3215.21	3649.95	2870.01	3676.77	3826.85	3527.17	2770.68	3637.51	3316.35	2802.86	2800.31	3243.5	3065.26	3450.49	2654.64	3134.73	3258.02	0.0719661	0.0987674	0.728642	0.46622	0.755917	NO	NA	-0.0391041	0.0989692	-0.395114	0.692759	0.997998	NO	NA	nuclear pore complex protein Nup214
LOC100642320	3488.52	3437.59	3430.27	3307.38	3897.53	3415.31	3360.43	3516.58	2942.64	3446.82	3445.8	3673.51	3332.9	3424.11	3392.51	3333.3	3145.72	3631.48	3524.13	3720.46	3488.36	3362.93	3441.74	-0.048859	0.0520233	-0.939176	0.34764	0.666974	NO	NA	0.0547432	0.0521547	1.04963	0.293887	0.997998	NO	NA	uncharacterized protein LOC100642320
LOC100642321	1025.73	267.749	94.973	151.258	1296.49	85.065	212.295	1751.05	216.234	106.508	121.519	387.188	873.818	233.845	838.728	1490.26	259.262	158.215	336.35	758.416	836.766	237.962	533.622	-1.03864	0.770695	-1.34766	0.177767	0.480531	NO	NA	-0.389255	0.770422	-0.505249	0.613384	0.997998	NO	NA	uncharacterized protein LOC100642321
LOC100642322	392.028	334.869	230.197	325.311	306.608	244.216	332.337	320.305	203.598	373.969	348.135	182.055	211.357	318.119	273.737	247.985	189.9	182.345	224.204	284.801	318.788	240.19	276.593	0.0323621	0.194602	0.166299	0.867921	0.954854	NO	NA	0.0976642	0.196964	0.495848	0.620002	0.997998	NO	NA	uncharacterized protein LOC100642322
LOC100642323	1370.98	1350.45	1482.5	1370.49	1185.19	1438.67	1515.23	1175.33	1562.17	1314.48	1294.46	1418.98	1395.61	1107.29	1178.92	1506.72	1474.11	1381.96	1500.3	1342.03	1397.26	1225.1	1363.1	0.00220115	0.0962803	0.0228619	0.98176	0.994934	NO	NA	0.0252733	0.09652	0.261845	0.793441	0.997998	NO	NA	trafficking protein particle complex subunit 12
LOC100642325	23.3577	24.9648	36.2143	31.0372	18.7517	21.2606	38.7083	33.4201	38.9455	39.914	22.4876	16.9597	24.8756	22.279	33.8927	23.2152	21.7257	18.1566	30.1725	29.4614	23.9461	24.9415	27.2131	0.355185	0.230942	1.53798	0.124053	0.396426	NO	NA	0.157541	0.247046	0.6377	0.523669	0.997998	NO	NA	dynein regulatory complex subunit 7
LOC100642326	3622.87	3419.86	4129.12	3721.1	2854.46	3782.66	3298.17	2562.5	4820.97	2797.22	3179.22	4458.12	4874.97	4065.89	3925.82	4027.82	4686.77	3284.03	3931.55	3919.14	4118.75	3864.82	3788.45	-0.140549	0.130662	-1.07567	0.282074	0.604082	NO	NA	-0.15698	0.130577	-1.2022	0.229286	0.997998	NO	NA	uncharacterized protein LOC100642326
LOC100642327	1732.87	1840.4	1728.88	1988.58	1619.01	1589.21	1865.78	1902.21	1342.35	1687.79	1686.59	1513.48	1714.91	1565.18	1788.06	2014.89	1771.76	1867.87	1798.92	1749.03	1576.56	1556.75	1722.78	-0.0564189	0.0959894	-0.587761	0.556692	0.811591	NO	NA	-0.00134986	0.0961552	-0.0140384	0.988799	0.998906	NO	NA	non-canonical poly(A) RNA polymerase protein Trf4-1
LOC100642329	646.951	800.645	777.35	664.717	754.039	755.998	697.178	820.899	693.74	684.701	859.471	610.377	766.923	646.052	732.836	726.389	735.862	704.4	772.701	677.797	649.685	700.633	721.788	0.0286335	0.0866599	0.330412	0.741089	0.906167	NO	NA	-0.00251221	0.0873954	-0.0287454	0.977068	0.998906	NO	NA	formin-binding protein 4
LOC100642330	3931.55	3557.46	2991.97	3907.12	3423.43	3371.57	3525.93	4571.95	2707.67	4385.99	3841.39	2555.88	2951	2942.79	3639.81	3423.28	2933.56	2891.73	2849.36	3107.58	3461.5	3216.37	3372.22	0.0929231	0.121863	0.762518	0.445751	0.743197	NO	NA	0.0343091	0.122101	0.280989	0.778719	0.997998	NO	NA	cell adhesion molecule 4
LOC100642332	9197.93	7132.88	7008.94	7651.48	8665.28	6882.46	8392.54	10662.5	7047.75	8918.72	8619.12	7482.57	6719.57	9330.95	7270.95	6682.15	6692.81	7669.79	6428.52	7729.36	7377.28	8914.5	7839.91	0.185572	0.118677	1.56367	0.117894	0.384068	NO	NA	0.0341189	0.118754	0.287307	0.773877	0.997998	NO	NA	casein kinase I
LOC100642333	1109.58	882.602	799.281	893.763	1361.32	831.724	918.605	1100.32	776.498	1153.22	1299.79	916.594	906.868	1458.41	922.99	962.687	905.409	1111.87	840.328	871.465	1106.4	869.99	999.987	0.121511	0.169533	0.716741	0.473534	0.760894	NO	NA	-0.100681	0.169792	-0.592969	0.553202	0.997998	NO	NA	G1/S-specific cyclin-D2
LOC100642334	93.8719	129.816	86.2613	79.441	118.816	98.3684	143.76	115.416	123.356	156.443	131.384	53.6508	75.7344	42.2671	54.3731	58.0081	66.5885	71.405	73.955	64.5025	92.1308	66.477	90.7285	0.446543	0.158088	2.82465	0.00473323	0.0566128	NO	NA	0.280637	0.174947	1.60413	0.108686	0.997998	NO	NA	serine protease 7
LOC100642335	1622.5	1697.01	1810.72	1792.87	1385.69	1768.05	1784.64	1676.36	1729.99	1472.47	1669.46	1762.6	1969.1	1537.77	1662.93	1738.59	2010.56	1679.81	1927.04	1883.83	1764.8	1636.27	1726.5	-0.0339315	0.0805633	-0.421178	0.673625	0.869971	NO	NA	0.0163682	0.0805796	0.20313	0.839033	0.997998	NO	NA	mitochondrial intermediate peptidase
LOC100642336	2641.11	1859.95	2546.53	1887.27	1981.31	2574.61	2467.14	2289.61	2877.16	2585.97	2014.67	3445.94	1938.34	2930.33	2644.19	2399.59	2611.62	2762.49	2288.33	4303.57	1926.04	2461.33	2519.87	0.14659	0.184496	0.79454	0.426881	0.728762	NO	NA	0.0323329	0.184447	0.175297	0.860847	0.997998	NO	NA	bifunctional purine biosynthesis protein PURH
LOC100642337	3199.44	3484.65	3178.92	3519.44	2632.14	3503.3	3294.66	3126.83	2336.26	2706.21	2629.73	2456.4	3440.5	2504.15	2996.36	3650.67	3460.94	3096.65	3423.54	3046.57	2856.12	2794.34	3060.81	-0.228428	0.117126	-1.95028	0.0511433	0.24195	NO	NA	0.00646518	0.117172	0.0551769	0.955998	0.997998	NO	NA	uncharacterized protein LOC100642337
LOC100642338	252.146	317.4	363.285	280.414	399.351	319.863	426.486	403.887	359.134	565.977	307.736	195.145	237.723	251.632	207.932	308.334	270.84	165.075	255.386	188.317	246.899	229.109	297.821	0.355131	0.171531	2.07036	0.0384187	0.205368	NO	NA	-0.172687	0.175714	-0.982777	0.325717	0.997998	NO	NA	homeotic protein spalt-major
LOC100642340	20209.9	23970.8	25822.3	24658.2	21226.7	25429.6	21092.9	20614.6	25865.6	21602.6	18051.1	17241.8	24054.6	17946.8	22071.8	24833.6	26044.6	20721.3	27072.1	21903.1	20546.2	23790.5	22489.6	-0.17938	0.111758	-1.60508	0.108477	0.365497	NO	NA	0.0963847	0.111767	0.862372	0.388483	0.997998	NO	NA	solute carrier organic anion transporter family member 5A1
LOC100642341	497.29	521.471	501.347	473.218	446.794	498.48	575.028	453.184	501.357	401.268	545.571	494.831	503.369	362.873	371.536	457.343	506.23	504.509	490.697	459.507	501.83	437.68	477.519	0.0279625	0.104997	0.266317	0.789995	0.926539	NO	NA	0.0737351	0.10602	0.695486	0.486751	0.997998	NO	NA	zinc finger protein 511
LOC100642342	2163.25	2340.98	2279.28	2604.56	2138.97	2433.71	2441.16	2130.53	2703.61	2024.4	2026.44	2615.86	2708.23	2443.68	2325.19	2613.89	2549.37	2467.58	2620.28	2352.23	2566	2475.13	2410.2	-0.0587507	0.0737834	-0.796259	0.425882	0.728028	NO	NA	-0.00707148	0.0737204	-0.0959229	0.923582	0.997998	NO	NA	ras-related GTP-binding protein D
LOC100642344	1012.47	781.183	795.196	759.409	1172.92	830.113	669.812	782.18	842.527	738.891	948.138	1417.62	772.687	1660.79	1170.2	743.533	776.936	1135.74	848.422	1242.65	1055.49	1028.91	962.991	-0.120639	0.197975	-0.609362	0.542284	0.803724	NO	NA	-0.0644496	0.197609	-0.326148	0.744313	0.997998	NO	NA	UDP-N-acetylhexosamine pyrophosphorylase
LOC100642345	1335.92	1262.13	1207.87	1127.67	1075.62	1366.12	983.597	1091.38	1115.91	1025.89	1492.45	1732.28	1482.31	1607.07	1813.89	1327.24	1537.73	1196.34	1383.36	1338	1532.53	1269.38	1332.03	-0.103248	0.111581	-0.925316	0.354801	0.671764	NO	NA	-0.23985	0.111279	-2.1554	0.0311302	0.753023	NO	NA	putative zinc metalloproteinase YIL108W
LOC100642346	790.613	829.046	880.152	928.932	735.534	920.132	931.603	788.482	1057.25	867.313	831.381	915.378	830.558	721.222	752.67	932.105	933.472	861.564	989.313	865.727	806.549	928.371	868.062	0.0711416	0.0964872	0.737316	0.46093	0.753048	NO	NA	0.0756162	0.0968749	0.780555	0.435064	0.997998	NO	NA	protein KTI12 homolog
LOC100642347	1567.68	1806.87	1874.96	1758.54	1536.55	1975.41	1642.54	1323.25	1911.68	1385.23	1412.68	2076.02	2220.51	1875.17	1916.52	1862.36	2261.36	1802.88	2015.66	1721.03	1849.76	1704.62	1795.51	-0.206374	0.0988646	-2.08744	0.0368482	0.200965	NO	NA	-0.149513	0.0986349	-1.51582	0.129564	0.997998	NO	NA	transcription factor MafG
LOC100642348	1664.45	1775.03	2087.43	1910.43	1672.58	2088.35	1971.13	1509.14	2172.64	1533.85	1740.93	2367.46	2146.98	1679.28	1669.31	1879.55	2295.86	1804.66	2158.57	1833.33	1985.75	1748.73	1895.25	-0.0679339	0.120485	-0.563839	0.572864	0.820348	NO	NA	-0.071027	0.120485	-0.589507	0.555521	0.997998	NO	NA	39S ribosomal protein L43, mitochondrial
LOC100642350	23.4091	14.3944	15.2924	24.1734	12.5123	15.4001	23.8607	27.5129	6.81845	28.8478	25.5058	10.7986	13.584	15.9073	17.5785	17.3946	20.9099	18.1377	13.7682	26.749	9.79282	22.662	18.4095	0.337864	0.350965	0.962672	0.335712	0.654281	NO	NA	0.136804	0.364701	0.375113	0.707576	0.997998	NO	NA	homeobox protein 2
LOC100642351	8.11403	20.171	8.85184	22.9878	28.1102	8.0631	28.8422	28.5116	17.5212	18.8404	23.9712	16.9543	17.3261	19.101	8.78579	8.38812	11.6921	21.196	14.4343	21.4429	4.35475	24.9497	17.3913	0.601666	0.423924	1.41928	0.155817	0.449222	NO	NA	0.302307	0.441503	0.684723	0.493519	0.997998	NO	NA	leucine-rich repeat extensin-like protein 5
LOC100642353	7217.05	6697.89	5441.74	5020.26	7499.05	5615.01	5716.79	7828.86	4553.07	5787.57	5681.03	6116.93	6091	7133.67	7194.13	5582.33	5527.8	6479.73	5715.49	6079.02	5869.91	6888.36	6169.85	-0.0546082	0.130671	-0.417907	0.676015	0.871085	NO	NA	-0.0379192	0.130694	-0.290137	0.771711	0.997998	NO	NA	guanine nucleotide-binding protein G(s) subunit alpha
LOC100642355	2022.89	2048.54	1705.79	2027.71	1755.01	1871.04	1858.25	2040.31	1267.62	1923.78	1959.72	1459.39	1744.2	1648.56	1791.12	2237.56	1872.52	1778.69	1781.36	1747.78	1762.99	1651.28	1816.19	-0.0823526	0.11528	-0.71437	0.474998	0.761456	NO	NA	-0.0302669	0.115501	-0.262048	0.793285	0.997998	NO	NA	cell adhesion molecule 2
LOC100642357	2348.18	1993.57	1987.12	1999.41	2693.95	1905.01	2066.74	2550.18	1900.09	1965.56	1967.89	1755.18	1796.86	1675.28	2030.13	1891.53	1901.31	2071.51	1823.6	1837.17	2033.89	2216.77	2018.68	-0.0372472	0.100411	-0.370948	0.710676	0.889715	NO	NA	0.111333	0.100746	1.10508	0.269124	0.997998	NO	NA	uncharacterized protein LOC100642357
LOC100642358	96.1995	118.286	31.7952	26.1035	21.0125	18.3171	17.1003	76.1208	23.9936	61.0023	31.9155	4.57423	10.9832	99.2463	67.2422	21.4291	43.2181	53.2666	17.8166	10.4857	38.9908	64.9332	43.3651	-0.226381	0.681917	-0.331978	0.739906	0.905599	NO	NA	-0.256417	0.685765	-0.373914	0.708468	0.997998	NO	NA	UDP-glucuronosyltransferase 1-8
LOC100642359	16.2308	18.2492	10.4614	18.0154	23.4269	14.6605	21.424	15.7301	36.9904	22.1665	28.4677	12.3309	18.8344	7.9585	20.0822	15.4846	5.84646	11.1018	13.7777	17.4206	19.5959	20.4125	17.6667	0.555039	0.33165	1.67357	0.0942151	0.338499	NO	NA	0.294208	0.356137	0.826108	0.408743	0.997998	NO	NA	soma ferritin
LOC100642360	310.928	325.226	347.95	332.176	335.19	319.188	437.78	341.082	386.789	538.455	320.859	317.918	304.412	326.382	328.454	459.512	416.568	298.491	407.331	304.784	337.777	292.312	354.071	0.296224	0.143672	2.06181	0.0392261	0.207945	NO	NA	-0.12138	0.144788	-0.838332	0.401844	0.997998	NO	NA	uncharacterized protein LOC100642360
LOC100642361	806.871	792.551	888.464	909.263	761.487	872.045	1079.14	877.838	806.23	766.894	785.463	780.51	846.082	873.874	868.67	907.251	790.159	932.336	851.93	891.926	703.497	802.915	845.245	0.0399654	0.094984	0.420759	0.673931	0.869971	NO	NA	-0.0112647	0.0953717	-0.118113	0.905978	0.997998	NO	NA	uracil phosphoribosyltransferase homolog
LOC100642362	2346.67	2487.84	2524.97	2323.24	2711.27	2687.94	2486.48	2311.8	1980.56	2184.08	2165.54	2914.62	2772.17	3042.67	2736.2	2533.02	2710.77	2660.29	2624.75	2744.63	2303.23	2220.49	2521.51	-0.16241	0.0732588	-2.21694	0.0266273	0.164328	NO	NA	-0.158962	0.0731579	-2.17287	0.0297902	0.740747	NO	NA	AP-3 complex subunit delta-1
LOC100642363	2265.35	2166.9	2000.08	1984.22	2392.87	2064.32	2164.02	2299.33	2188.68	2419.8	2392.95	2398.77	1888.83	2349.55	1988.86	2137.06	2070.83	2314.68	2225.25	2308.58	1998.86	2271.92	2195.08	0.122544	0.063709	1.9235	0.0544167	0.249424	NO	NA	0.0347665	0.063986	0.543346	0.586892	0.997998	NO	NA	splicing factor 3A subunit 1
LOC100642364	4347.49	4426.7	4538.83	4096.11	4202.02	4580.54	3742.66	3824.12	4766.72	3694.78	4047.5	6210.17	5202.89	5440.05	4774.15	4681.48	5464.97	4666.72	4817.9	4851.22	4669.82	4744.97	4626.9	-0.113602	0.0755564	-1.50353	0.132701	0.410343	NO	NA	-0.161433	0.0754268	-2.14025	0.0323342	0.762927	NO	NA	probable 26S proteasome non-ATPase regulatory subunit 3
LOC100642365	903.449	864.711	948.11	895.265	738.111	772.165	944.713	891.274	853.215	799.87	867.079	826.784	872.976	755.648	744.543	855.701	844.622	862.703	862.874	888.262	787.824	868.034	847.633	0.0260418	0.0721162	0.361109	0.718018	0.893786	NO	NA	0.0610393	0.0727727	0.838767	0.4016	0.997998	NO	NA	cysteine-rich protein 2-binding protein
LOC100642366	4611.09	5172.65	4997.76	5215.35	5300.01	5418.03	5108.38	6099.81	3826.08	4958.27	4881.2	4678.79	5094.95	4936.54	5540.53	5291.59	4930.64	5126.98	5195.87	5038.63	4550.64	4900.34	5039.73	-0.0470683	0.0879309	-0.535287	0.592451	0.830245	NO	NA	-0.0270659	0.0879976	-0.307575	0.758406	0.997998	NO	NA	mucin-3A
LOC100642367	126.654	135.897	63.3625	87.3899	61.3599	114.721	37.3728	143.807	60.9511	54.8688	78.7375	82.5168	69.306	75.4621	82.3715	39.0176	86.9424	56.9584	94.6305	75.6024	140.575	62.7759	83.24	-0.538843	0.325106	-1.65744	0.0974314	0.34535	NO	NA	0.301175	0.326689	0.921901	0.35658	0.997998	NO	NA	glutamine-rich protein 2
LOC100642368	125.194	40.8116	39.6065	20.1276	29.6128	20.9669	28.6811	50.3689	88.6474	79.6054	96.7279	194.28	37.1339	88.2791	94.1783	41.1586	24.8651	49.7797	25.1211	115.305	40.4481	127.599	66.2953	0.885367	0.533245	1.66034	0.0968462	0.343871	NO	NA	-0.232129	0.531733	-0.436552	0.662436	0.997998	NO	NA	neuropeptides capa receptor
LOC100642370	668.093	961.933	1063.76	883.457	835.174	938.278	889.335	838.196	1392.3	925.198	902.877	794.836	1086.99	927.019	763.94	1106.46	956.247	1054.71	884.338	1148	1143.68	844.826	954.984	0.0970758	0.143642	0.675819	0.499156	0.780365	NO	NA	0.155037	0.143729	1.07868	0.280731	0.997998	NO	NA	uncharacterized protein C1orf112 homolog
LOC100642372	700.339	724.716	801.113	655.537	618.302	802.438	795.575	789.99	793.592	685.957	671.22	730.405	716.932	580.142	681.333	707.366	742.021	634.763	677.38	670.023	732.456	631.707	706.514	0.051015	0.0848563	0.601193	0.547711	0.806581	NO	NA	-0.0470722	0.0858167	-0.548521	0.583334	0.997998	NO	NA	male-specific lethal 3 homolog
LOC100642373	339.653	346.785	397.522	416.992	356.009	433.19	374.188	299.85	442.867	302.52	417.939	408.409	467.72	397.966	402.876	399.47	417.51	384.625	402.225	404.823	389.774	392.427	390.697	-0.075468	0.10381	-0.726982	0.467237	0.756411	NO	NA	-0.0623328	0.103687	-0.601165	0.54773	0.997998	NO	NA	rab-like protein 3
LOC100642374	2592.22	3395.99	3350.17	3448.57	4499.47	3050.81	2484.22	3220.59	6024.2	3325.39	4452.29	2158.57	2766.37	3318.72	3223.61	2876.31	3090.59	2836.77	3556.14	3065.29	3456.62	3193.43	3335.74	0.119875	0.168541	0.711254	0.476927	0.762397	NO	NA	0.22352	0.168714	1.32485	0.185222	0.997998	NO	NA	A-agglutinin anchorage subunit
LOC100642375	777.712	851.153	909.506	812.512	771.12	976.826	782.411	776.236	909.805	634.685	733.707	954.943	1099.64	1056.21	974.37	947.619	1125.03	800.013	989.966	822.455	920.503	738.752	880.235	-0.188394	0.0907487	-2.07599	0.0378944	0.204206	NO	NA	-0.230222	0.0903063	-2.54935	0.0107925	0.47292	NO	NA	nuclear pore complex protein Nup93
LOC100642376	2610.33	2533.97	2913.85	2561.85	2585.99	2690.1	2597.63	2015.32	3399.03	2179.86	2429.95	3757.58	2847.32	2812.71	2448.7	2799.24	2841.01	2870.76	2764.93	2551.93	2995.06	3046.25	2738.79	-0.046314	0.1178	-0.393159	0.694202	0.88043	NO	NA	-0.0527681	0.11776	-0.448097	0.654083	0.997998	NO	NA	proteasome subunit beta type-2
LOC100642377	1.01925	0	3.22064	0	4.69244	0	1.64687	0.983144	0.974269	6.65807	0	0	0	1.59014	1.25571	0	0	0	0	0	0	0	1.00184	0.801661	1.75198	0.457575	0.647258	NA	NO	NA	-1.2502	2.0278	-0.616529	0.537546	0.997998	NO	NA	sialin-like
LOC100642378	1465.12	1900.84	1974.37	1799.56	1615.88	2090.84	1869.89	1737.14	1834.29	1700	1703.1	1698.62	2122.51	1749.69	1819.45	1929.21	2160.75	1896.07	2234.22	1886.75	1704.95	1547.68	1838.22	-0.0550211	0.100935	-0.545112	0.585676	0.826657	NO	NA	-0.0237404	0.100968	-0.235129	0.814109	0.997998	NO	NA	SH3 domain-binding protein 5 homolog
LOC100642379	1541.78	1469.49	1387.52	1514.41	1583.87	1245.08	1432.95	1290.31	1429.71	1241.25	1684.42	1491.46	1582.66	1695.95	1298.18	1520.93	1339.46	1568.47	1486.54	1495.94	1629.06	1474.44	1472.9	-0.0397959	0.0884822	-0.449762	0.652882	0.859693	NO	NA	0.0393619	0.0885393	0.44457	0.656631	0.997998	NO	NA	tRNA (uracil-5-)-methyltransferase homolog A
LOC100642381	4037.54	4090.88	4535.75	4203.09	4222.99	4530.97	4894.43	3804.71	5281.46	3733.6	3856.46	5003.66	4272.77	4520.69	4049.76	4309.47	4513.09	4512	4557.61	4855.9	4508.09	3961.88	4375.31	0.00874079	0.0915463	0.0954794	0.923934	0.977307	NO	NA	0.0163084	0.0915799	0.178078	0.858662	0.997998	NO	NA	eukaryotic translation initiation factor 3 subunit G
LOC100642382	5.09453	3.83772	3.21987	1.85834	4.69437	2.20046	0.822215	2.94705	4.87163	4.43994	4.50294	0	0	4.7708	2.51163	0.643999	0.836825	0	0.655534	0	0	0	2.17763	-0.0546735	0.796842	-0.0686127	0.945298	0.986591	NO	NA	-2.09294	1.24301	-1.68377	0.0922264	0.997998	NO	NA	uncharacterized protein LOC100642382
LOC100642383	187.229	150.428	168.037	425.937	496.713	115.684	105.48	84.2558	269.504	174.188	127.089	1047.09	394.585	608.518	659.425	204.691	199.681	225.093	148.929	210.729	511.464	452.496	316.693	-0.744447	0.477703	-1.55839	0.119141	0.38702	NO	NA	-0.750125	0.475605	-1.5772	0.114749	0.997998	NO	NA	lipoma HMGIC fusion partner-like 2 protein
LOC100642384	1108.68	1286.76	1151.78	1152.67	1023	1391.93	1026.7	1128.96	1004.32	1035.29	1065.35	1189.47	1267.27	1248.66	1372.43	1185.26	1417.87	1160.66	1225.95	1124.61	1176.18	1122.82	1175.76	-0.184716	0.074926	-2.46532	0.0136892	0.108097	NO	NA	-0.13017	0.0747996	-1.74025	0.0818153	0.983009	NO	NA	N-alpha-acetyltransferase 60
LOC100642385	3688.3	4242.75	3452.68	3978.11	3502.65	3975.27	3913.3	4246.65	2295.21	5179.39	3730.71	2298.86	3477.99	3550.79	4027.88	4095.81	3065.85	2765.65	3406.97	3120.93	3804.53	3502.04	3605.56	0.0139152	0.168134	0.0827628	0.93404	0.981702	NO	NA	-0.0250962	0.168245	-0.149164	0.881424	0.997998	NO	NA	nucleosome assembly protein 1-like 3
LOC100642386	3766.72	3836.82	4050.75	3586.46	4098.65	3550.46	4150.64	4355.38	3525.1	4745.62	4239.93	3141.79	3615.37	4359.83	3387.53	3808.89	3776.99	3424.44	3585.85	3426.59	3532.94	3817.52	3808.38	0.146347	0.0824641	1.77467	0.0759517	0.301741	NO	NA	-0.0569475	0.0826848	-0.688731	0.490993	0.997998	NO	NA	speckle-type POZ protein
LOC100642387	55.3309	39.9564	44.6686	53.667	45.9194	87.1104	98.286	61.1056	33.4537	78.0674	90.5595	15.4015	38.4803	64.0894	46.425	36.2158	23.7566	40.9104	40.317	27.8474	99.4366	62.8925	53.8135	0.409856	0.368238	1.11302	0.265701	0.58585	NO	NA	0.518897	0.377486	1.37461	0.169252	0.997998	NO	NA	cell death specification protein 2
LOC100642388	2837.15	2896.24	2690.94	3000.11	2485.34	2727.79	3513.91	2691.34	2678.21	2750.57	2643.94	2557.69	2810.1	2240.35	2769.32	2916.17	2954.02	2693.18	2807.61	2554.17	2547.73	2324.42	2731.38	0.0371878	0.0883398	0.420963	0.673782	0.869971	NO	NA	-0.0614679	0.0885593	-0.694087	0.487628	0.997998	NO	NA	metallophosphoesterase 1 homolog
[truncated: 9,419 more rows]

## Sheet: Table S5
gene_symbol	C_TP1G_rep1	C_TP1G_rep2	C_TP1G_rep3	C_TP1G_rep4	C_TP1G_rep5	C_TP1G_rep6	C_TP2G_rep1	C_TP2G_rep2	C_TP2G_rep3	C_TP2G_rep5	R_TP1G_rep1	R_TP1G_rep2	R_TP1G_rep3	R_TP1G_rep4	R_TP1G_rep5	R_TP1G_rep6	R_TP2G_rep1	R_TP2G_rep2	R_TP2G_rep3	R_TP2G_rep4	R_TP2G_rep5	R_TP2G_rep6	baseMean	log2FoldChange_C	lfcSE_C	stat_C	pvalue_C	padj_C	DEG_in_C	expression_with_age_in_C	log2FoldChange_R	lfcSE_R	stat_R	pvalue_R	padj_R	DEG_in_R	expression_with_age_in_R	gene_name
[truncated: 10,432 more rows]

[truncated: 23 more sheets: Table S6, Table S7, Table S8, Table S9, Table S10, Table S11, Table S12, Table S13, Table S14, Table S15, Table S16, Table S17, Table S18, Table S19, Table S20, Table S21, Table S22, Table S23, Table S24, Table S25 …]
